# Supplementary material for: Deciphering the Differences Between Epstein–Barr Virus‐Associated and Negative Gastric Cancer in the Prospect of CDKN2A Genomic Alterations and Lymphoid Infiltration
Source: Cancer Med. 2025 Jan 22;14(2):e70409. doi: 10.1002/cam4.70409 (PMC11754542; doi:10.1002/cam4.70409)
Supplement: Supplementary file 3 — Table S1. Table S2. Table S3. [file CAM4-14-e70409-s002.xlsx]

## Sheet: Table S1
Table S1. Pathway terms enriched by GSEA algorithm in EBVaGC samples of TCGA cohort
ID	Description	setSize	enrichmentScore	NES	pvalue	p.adjust	qvalue
hsa04612	Antigen processing and presentation	67	0.78441	3.05924	1e-10	5.7e-09	4.19e-09
hsa05332	Graft-versus-host disease	36	0.83553	2.98926	1e-10	5.7e-09	4.19e-09
hsa05330	Allograft rejection	33	0.856074	2.94256	1e-10	5.7e-09	4.19e-09
hsa05321	Inflammatory bowel disease	57	0.707475	2.82564	1e-10	5.7e-09	4.19e-09
hsa04080	Neuroactive ligand-receptor interaction	266	-0.624145	-1.60221	1e-10	5.7e-09	4.19e-09
hsa03030	DNA replication	36	0.754031	2.69768	1.71e-09	8.13e-08	5.98e-08
hsa05320	Autoimmune thyroid disease	34	0.731528	2.53054	1.43e-08	5.08e-07	3.73e-07
hsa04940	Type I diabetes mellitus	38	0.711017	2.48164	1.32e-08	5.08e-07	3.73e-07
hsa05416	Viral myocarditis	56	0.603933	2.385	2.05e-08	6.48e-07	4.76e-07
hsa05140	Leishmaniasis	73	0.543167	2.12098	4.45e-08	1.27e-06	9.32e-07
hsa05310	Asthma	22	0.805268	2.542	9.24e-08	2.39e-06	1.76e-06
hsa05322	Systemic lupus erythematosus	48	0.611812	2.3761	4.53e-07	1.08e-05	7.91e-06
hsa03050	Proteasome	43	0.621945	2.289	8.41e-07	1.84e-05	1.36e-05
hsa05340	Primary immunodeficiency	35	0.670322	2.32267	1.13e-06	2.29e-05	1.68e-05
hsa04672	Intestinal immune network for IgA production	43	0.61191	2.25207	1.62e-06	3.08e-05	2.26e-05
hsa03420	Nucleotide excision repair	45	0.602223	2.26545	2.14e-06	3.81e-05	2.8e-05
hsa04623	Cytosolic DNA-sensing pathway	47	0.56671	2.17448	1.05e-05	0.000175203	0.000128773
hsa04975	Fat digestion and absorption	36	-0.750451	-1.74169	2.03e-05	0.0003215	0.000236301
hsa04974	Protein digestion and absorption	92	-0.63079	-1.57409	2.52e-05	0.000377534	0.000277486
hsa04024	cAMP signaling pathway	201	-0.561481	-1.43059	3.17e-05	0.00045234	0.000332468
hsa04261	Adrenergic signaling in cardiomyocytes	140	-0.581759	-1.4638	5.25e-05	0.000712198	0.000523462
hsa03430	Mismatch repair	23	0.691536	2.20529	6.23e-05	0.000804139	0.000591038
hsa03250	Viral life cycle - HIV-1	62	0.458581	1.78087	6.49e-05	0.000804139	0.000591038
hsa04978	Mineral absorption	56	-0.667222	-1.61308	7.96e-05	0.000944989	0.000694563
hsa04742	Taste transduction	58	-0.657019	-1.59435	0.000100282	0.00114322	0.000840261
hsa03320	PPAR signaling pathway	67	-0.655431	-1.6087	0.000113264	0.00124155	0.000912531
hsa03440	Homologous recombination	37	0.541012	1.91036	0.000123092	0.00127947	0.000940401
hsa04721	Synaptic vesicle cycle	69	-0.650315	-1.59701	0.000125702	0.00127947	0.000940401
hsa03460	Fanconi anemia pathway	49	0.497765	1.91527	0.000131668	0.00129398	0.000951067
hsa05150	Staphylococcus aureus infection	63	0.455183	1.77443	0.000157952	0.00150055	0.0011029
hsa04911	Insulin secretion	76	-0.636666	-1.57355	0.000175906	0.0016172	0.00118864
hsa04966	Collecting duct acid secretion	26	-0.755029	-1.68627	0.000309297	0.00275468	0.00202468
hsa05032	Morphine addiction	77	-0.605954	-1.49759	0.000859211	0.00742046	0.005454
hsa04934	Cushing syndrome	142	-0.556873	-1.40163	0.000920464	0.00771565	0.00567097
hsa04727	GABAergic synapse	77	-0.603211	-1.49081	0.00103615	0.00820288	0.00602908
hsa04972	Pancreatic secretion	88	-0.597156	-1.48759	0.0010093	0.00820288	0.00602908
hsa05030	Cocaine addiction	46	-0.65162	-1.54737	0.00173348	0.0130011	0.00955573
hsa04662	B cell receptor signaling pathway	78	0.369927	1.51185	0.00170338	0.0130011	0.00955573
hsa00190	Oxidative phosphorylation	100	-0.562027	-1.41093	0.00187592	0.0137087	0.0100758
hsa05033	Nicotine addiction	28	-0.71841	-1.61802	0.0020239	0.0144203	0.0105988
hsa04918	Thyroid hormone synthesis	68	-0.606772	-1.48977	0.00213303	0.0148272	0.0108979
hsa04728	Dopaminergic synapse	123	-0.551066	-1.38975	0.00242339	0.0164444	0.0120866
hsa00140	Steroid hormone biosynthesis	41	-0.648409	-1.52209	0.0027728	0.0183778	0.0135076
hsa04260	Cardiac muscle contraction	71	-0.595015	-1.46436	0.00302366	0.0195851	0.014395
hsa04927	Cortisol synthesis and secretion	56	-0.60251	-1.45664	0.00344823	0.021364	0.0157025
hsa04020	Calcium signaling pathway	216	-0.508986	-1.29914	0.00342233	0.021364	0.0157025
hsa04726	Serotonergic synapse	103	-0.552746	-1.38802	0.00373323	0.0226377	0.0166386
hsa04723	Retrograde endocannabinoid signaling	124	-0.537078	-1.35354	0.00398236	0.0236453	0.0173792
hsa04976	Bile secretion	68	-0.59091	-1.45082	0.00421125	0.024494	0.018003
hsa04971	Gastric acid secretion	71	-0.584138	-1.43759	0.00532227	0.029306	0.0215398
hsa05133	Pertussis	73	0.354041	1.38247	0.00534706	0.029306	0.0215398
hsa05226	Gastric cancer	140	-0.523528	-1.31728	0.00524251	0.029306	0.0215398
hsa05034	Alcoholism	100	-0.546926	-1.37302	0.00578616	0.0311143	0.0228688
hsa04913	Ovarian steroidogenesis	41	-0.626152	-1.46985	0.00650829	0.0343493	0.0252466
hsa05410	Hypertrophic cardiomyopathy	82	-0.561971	-1.39603	0.00679079	0.0351886	0.0258635
hsa05221	Acute myeloid leukemia	66	0.347278	1.34776	0.00737604	0.0375388	0.0275908
hsa05143	African trypanosomiasis	36	0.440569	1.57622	0.00846883	0.0416141	0.0305862
hsa04622	RIG-I-like receptor signaling pathway	52	0.377992	1.47365	0.00836277	0.0416141	0.0305862
hsa00591	Linoleic acid metabolism	26	-0.672946	-1.50294	0.0101443	0.0490022	0.0360164
hsa00790	Folate biosynthesis	23	-0.683455	-1.51207	0.0104358	0.0495702	0.0364339

## Sheet: Table S2
Table S2. GO terms enriched in EBVaGC samples of TCGA cohort
ONTOLOGY	ID	Description	GeneRatio	BgRatio	pvalue	p.adjust	qvalue	Count	FoldEnrichment
BP	GO:0098742	cell-cell adhesion via plasma-membrane adhesion molecules	98/2602	282/18903	2.37e-19	1.39e-15	1.13e-15	98	2.52465
BP	GO:0050804	modulation of chemical synaptic transmission	129/2602	448/18903	3.67e-17	8.74e-14	7.09e-14	129	2.09187
BP	GO:0099177	regulation of trans-synaptic signaling	129/2602	449/18903	4.47e-17	8.74e-14	7.09e-14	129	2.08721
BP	GO:0007156	homophilic cell adhesion via plasma membrane adhesion molecules	66/2602	170/18903	3.38e-16	4.97e-13	4.03e-13	66	2.82045
BP	GO:0002449	lymphocyte mediated immunity	109/2602	367/18903	1.02e-15	1.2e-12	9.75e-13	109	2.15766
BP	GO:0002443	leukocyte mediated immunity	128/2602	463/18903	1.6e-15	1.57e-12	1.27e-12	128	2.00841
BP	GO:0023061	signal release	128/2602	470/18903	5.58e-15	4.68e-12	3.79e-12	128	1.9785
BP	GO:0007586	digestion	55/2602	139/18903	3.83e-14	2.81e-11	2.28e-11	55	2.87456
BP	GO:0042391	regulation of membrane potential	118/2602	431/18903	4.39e-14	2.87e-11	2.32e-11	118	1.98897
BP	GO:0006959	humoral immune response	95/2602	320/18903	7.41e-14	4.35e-11	3.53e-11	95	2.15674
BP	GO:0019724	B cell mediated immunity	72/2602	218/18903	2.59e-13	1.38e-10	1.12e-10	72	2.39938
BP	GO:0016064	immunoglobulin mediated immune response	71/2602	215/18903	3.82e-13	1.85e-10	1.5e-10	71	2.39907
BP	GO:0006958	complement activation, classical pathway	45/2602	106/18903	4.09e-13	1.85e-10	1.5e-10	45	3.08411
BP	GO:0006836	neurotransmitter transport	70/2602	212/18903	5.63e-13	2.36e-10	1.92e-10	70	2.39875
BP	GO:0002455	humoral immune response mediated by circulating immunoglobulin	48/2602	119/18903	6.83e-13	2.67e-10	2.17e-10	48	2.93034
BP	GO:0050808	synapse organization	114/2602	432/18903	1.7e-12	6.24e-10	5.06e-10	114	1.9171
BP	GO:0001505	regulation of neurotransmitter levels	70/2602	219/18903	3.23e-12	1.07e-09	8.68e-10	70	2.32208
BP	GO:0006813	potassium ion transport	76/2602	247/18903	3.28e-12	1.07e-09	8.68e-10	76	2.23532
BP	GO:0002460	adaptive immune response based on somatic recombination of immune receptors built from immunoglobulin superfamily domains	102/2602	375/18903	3.62e-12	1.12e-09	9.07e-10	102	1.97602
BP	GO:0007613	memory	47/2602	120/18903	4.17e-12	1.22e-09	9.92e-10	47	2.84538
BP	GO:0006814	sodium ion transport	77/2602	255/18903	6.74e-12	1.88e-09	1.53e-09	77	2.19368
BP	GO:0043270	positive regulation of ion transport	84/2602	289/18903	7.12e-12	1.9e-09	1.54e-09	84	2.11157
BP	GO:0071805	potassium ion transmembrane transport	70/2602	223/18903	8.34e-12	2.13e-09	1.73e-09	70	2.28043
BP	GO:0035637	multicellular organismal signaling	57/2602	170/18903	3.96e-11	9.68e-09	7.85e-09	57	2.43584
BP	GO:0003002	regionalization	96/2602	360/18903	5.22e-11	1.23e-08	9.95e-09	96	1.93728
BP	GO:0006956	complement activation	48/2602	132/18903	5.55e-11	1.25e-08	1.02e-08	48	2.64174
BP	GO:0009914	hormone transport	84/2602	300/18903	5.93e-11	1.29e-08	1.05e-08	84	2.03414
BP	GO:0046879	hormone secretion	82/2602	291/18903	7.08e-11	1.48e-08	1.2e-08	82	2.04712
BP	GO:0015850	organic hydroxy compound transport	82/2602	292/18903	8.54e-11	1.73e-08	1.4e-08	82	2.04011
BP	GO:0007611	learning or memory	78/2602	273/18903	9.93e-11	1.94e-08	1.58e-08	78	2.07566
BP	GO:0002696	positive regulation of leukocyte activation	112/2602	450/18903	1.35e-10	2.55e-08	2.07e-08	112	1.80813
BP	GO:0051251	positive regulation of lymphocyte activation	102/2602	400/18903	2.12e-10	3.89e-08	3.15e-08	102	1.85252
BP	GO:1903522	regulation of blood circulation	75/2602	263/18903	2.5e-10	4.44e-08	3.6e-08	75	2.07171
BP	GO:0015849	organic acid transport	87/2602	324/18903	2.85e-10	4.93e-08	4e-08	87	1.95073
BP	GO:0007389	pattern specification process	115/2602	472/18903	3.06e-10	5.14e-08	4.17e-08	115	1.77002
BP	GO:0042445	hormone metabolic process	70/2602	241/18903	4.08e-10	6.65e-08	5.39e-08	70	2.11011
BP	GO:0022600	digestive system process	40/2602	106/18903	6.07e-10	9.64e-08	7.81e-08	40	2.74143
BP	GO:0050867	positive regulation of cell activation	113/2602	467/18903	6.75e-10	1.04e-07	8.46e-08	113	1.75786
BP	GO:0050890	cognition	84/2602	314/18903	7.04e-10	1.06e-07	8.59e-08	84	1.94345
BP	GO:0048562	embryonic organ morphogenesis	80/2602	294/18903	7.5e-10	1.1e-07	8.93e-08	80	1.97682
BP	GO:0006936	muscle contraction	91/2602	351/18903	8.05e-10	1.15e-07	9.35e-08	91	1.88347
BP	GO:0008037	cell recognition	67/2602	230/18903	8.41e-10	1.18e-07	9.53e-08	67	2.11627
BP	GO:0001508	action potential	49/2602	146/18903	8.75e-10	1.18e-07	9.56e-08	49	2.43819
BP	GO:0006910	phagocytosis, recognition	39/2602	103/18903	8.83e-10	1.18e-07	9.56e-08	39	2.75075
BP	GO:0042886	amide transport	80/2602	296/18903	1.06e-09	1.38e-07	1.12e-07	80	1.96346
BP	GO:0015844	monoamine transport	34/2602	84/18903	1.36e-09	1.73e-07	1.4e-07	34	2.94051
BP	GO:0046942	carboxylic acid transport	78/2602	290/18903	2.17e-09	2.72e-07	2.2e-07	78	1.95398
BP	GO:0098657	import into cell	70/2602	252/18903	3.33e-09	4.08e-07	3.31e-07	70	2.018
BP	GO:0009952	anterior/posterior pattern specification	63/2602	218/18903	3.76e-09	4.5e-07	3.65e-07	63	2.09946
BP	GO:0046883	regulation of hormone secretion	66/2602	234/18903	4.76e-09	5.51e-07	4.47e-07	66	2.04905
BP	GO:0015833	peptide transport	70/2602	254/18903	4.79e-09	5.51e-07	4.47e-07	70	2.00211
BP	GO:0002790	peptide secretion	65/2602	230/18903	5.71e-09	6.44e-07	5.22e-07	65	2.05309
BP	GO:0051937	catecholamine transport	30/2602	73/18903	8.18e-09	9.06e-07	7.34e-07	30	2.98553
BP	GO:0015711	organic anion transport	92/2602	372/18903	8.37e-09	9.11e-07	7.38e-07	92	1.79667
BP	GO:0048706	embryonic skeletal system development	43/2602	128/18903	8.94e-09	9.48e-07	7.69e-07	43	2.44052
BP	GO:1903532	positive regulation of secretion by cell	74/2602	278/18903	9.04e-09	9.48e-07	7.69e-07	74	1.93379
BP	GO:0051047	positive regulation of secretion	79/2602	304/18903	9.28e-09	9.56e-07	7.75e-07	79	1.88789
BP	GO:0007416	synapse assembly	55/2602	184/18903	9.86e-09	9.81e-07	7.95e-07	55	2.17154
BP	GO:0035725	sodium ion transmembrane transport	55/2602	184/18903	9.86e-09	9.81e-07	7.95e-07	55	2.17154
BP	GO:0003012	muscle system process	107/2602	455/18903	1.01e-08	9.88e-07	8.01e-07	107	1.70842
BP	GO:0018958	phenol-containing compound metabolic process	39/2602	111/18903	1.05e-08	1.01e-06	8.21e-07	39	2.5525
BP	GO:0010959	regulation of metal ion transport	101/2602	423/18903	1.14e-08	1.08e-06	8.75e-07	101	1.73462
BP	GO:1904064	positive regulation of cation transmembrane transport	52/2602	171/18903	1.3e-08	1.21e-06	9.84e-07	52	2.20918
BP	GO:0030072	peptide hormone secretion	63/2602	225/18903	1.44e-08	1.32e-06	1.07e-06	63	2.03414
BP	GO:0006911	phagocytosis, engulfment	42/2602	127/18903	2.22e-08	2.01e-06	1.63e-06	42	2.40253
BP	GO:0007612	learning	47/2602	150/18903	2.28e-08	2.03e-06	1.65e-06	47	2.2763
BP	GO:0048568	embryonic organ development	104/2602	449/18903	3.73e-08	3.27e-06	2.65e-06	104	1.68271
BP	GO:0072507	divalent inorganic cation homeostasis	87/2602	356/18903	3.81e-08	3.29e-06	2.67e-06	87	1.77539
BP	GO:0002399	MHC class II protein complex assembly	12/2602	16/18903	4.8e-08	4.03e-06	3.26e-06	12	5.4486
BP	GO:0002503	peptide antigen assembly with MHC class II protein complex	12/2602	16/18903	4.8e-08	4.03e-06	3.26e-06	12	5.4486
BP	GO:0007605	sensory perception of sound	48/2602	159/18903	5.98e-08	4.94e-06	4.01e-06	48	2.19315
BP	GO:0006939	smooth muscle contraction	38/2602	113/18903	6.21e-08	5.07e-06	4.11e-06	38	2.44303
BP	GO:1904062	regulation of cation transmembrane transport	93/2602	394/18903	7.67e-08	6.17e-06	5e-06	93	1.71479
BP	GO:0002526	acute inflammatory response	38/2602	114/18903	8.09e-08	6.36e-06	5.16e-06	38	2.4216
BP	GO:0017158	regulation of calcium ion-dependent exocytosis	20/2602	41/18903	8.13e-08	6.36e-06	5.16e-06	20	3.5438
BP	GO:0007204	positive regulation of cytosolic calcium ion concentration	57/2602	205/18903	8.96e-08	6.92e-06	5.61e-06	57	2.01997
BP	GO:0002768	immune response-regulating cell surface receptor signaling pathway	83/2602	341/18903	9.38e-08	7.15e-06	5.8e-06	83	1.76826
BP	GO:0015837	amine transport	36/2602	106/18903	1.03e-07	7.77e-06	6.3e-06	36	2.46729
BP	GO:0034767	positive regulation of ion transmembrane transport	53/2602	186/18903	1.05e-07	7.82e-06	6.34e-06	53	2.07008
BP	GO:0002253	activation of immune response	93/2602	397/18903	1.12e-07	8.2e-06	6.65e-06	93	1.70183
BP	GO:0001909	leukocyte mediated cytotoxicity	42/2602	134/18903	1.24e-07	8.98e-06	7.28e-06	42	2.27703
BP	GO:0048167	regulation of synaptic plasticity	57/2602	207/18903	1.29e-07	9.13e-06	7.41e-06	57	2.00045
BP	GO:0007626	locomotory behavior	55/2602	197/18903	1.29e-07	9.13e-06	7.41e-06	55	2.02824
BP	GO:0007188	adenylate cyclase-modulating G protein-coupled receptor signaling pathway	65/2602	248/18903	1.32e-07	9.26e-06	7.5e-06	65	1.90408
BP	GO:0042742	defense response to bacterium	90/2602	382/18903	1.36e-07	9.36e-06	7.59e-06	90	1.7116
BP	GO:0048704	embryonic skeletal system morphogenesis	33/2602	94/18903	1.43e-07	9.73e-06	7.89e-06	33	2.55041
BP	GO:0003018	vascular process in circulatory system	69/2602	270/18903	1.58e-07	1.07e-05	8.66e-06	69	1.85656
BP	GO:0008016	regulation of heart contraction	58/2602	214/18903	1.81e-07	1.21e-05	9.82e-06	58	1.96896
BP	GO:0099024	plasma membrane invagination	42/2602	136/18903	1.96e-07	1.29e-05	1.05e-05	42	2.24354
BP	GO:0007269	neurotransmitter secretion	45/2602	151/18903	2.32e-07	1.49e-05	1.21e-05	45	2.16501
BP	GO:0099643	signal release from synapse	45/2602	151/18903	2.32e-07	1.49e-05	1.21e-05	45	2.16501
BP	GO:0006875	cellular metal ion homeostasis	96/2602	420/18903	2.39e-07	1.52e-05	1.24e-05	96	1.66052
BP	GO:0046887	positive regulation of hormone secretion	39/2602	123/18903	2.46e-07	1.55e-05	1.26e-05	39	2.30347
BP	GO:0050851	antigen receptor-mediated signaling pathway	65/2602	252/18903	2.49e-07	1.56e-05	1.26e-05	65	1.87386
BP	GO:0015872	dopamine transport	22/2602	51/18903	2.86e-07	1.77e-05	1.43e-05	22	3.13383
BP	GO:0002429	immune response-activating cell surface receptor signaling pathway	76/2602	312/18903	3.12e-07	1.89e-05	1.53e-05	76	1.76963
BP	GO:0002757	immune response-activating signal transduction	76/2602	312/18903	3.12e-07	1.89e-05	1.53e-05	76	1.76963
BP	GO:0002791	regulation of peptide secretion	51/2602	182/18903	3.22e-07	1.93e-05	1.56e-05	51	2.03574
BP	GO:0030073	insulin secretion	51/2602	183/18903	3.87e-07	2.3e-05	1.86e-05	51	2.02462
BP	GO:0042403	thyroid hormone metabolic process	15/2602	27/18903	3.92e-07	2.3e-05	1.86e-05	15	4.036
BP	GO:0019226	transmission of nerve impulse	28/2602	76/18903	3.96e-07	2.3e-05	1.87e-05	28	2.6765
BP	GO:0050853	B cell receptor signaling pathway	40/2602	130/18903	4.23e-07	2.43e-05	1.97e-05	40	2.23532
BP	GO:0051952	regulation of amine transport	33/2602	98/18903	4.33e-07	2.47e-05	2e-05	33	2.44631
BP	GO:0090087	regulation of peptide transport	51/2602	184/18903	4.65e-07	2.62e-05	2.13e-05	51	2.01361
BP	GO:0010038	response to metal ion	84/2602	360/18903	5.4e-07	3.02e-05	2.45e-05	84	1.69512
BP	GO:0050954	sensory perception of mechanical stimulus	50/2602	180/18903	5.58e-07	3.09e-05	2.51e-05	50	2.018
BP	GO:0051960	regulation of nervous system development	101/2602	456/18903	5.69e-07	3.12e-05	2.53e-05	101	1.60909
BP	GO:0072503	cellular divalent inorganic cation homeostasis	77/2602	323/18903	6.54e-07	3.51e-05	2.84e-05	77	1.73186
BP	GO:0048168	regulation of neuronal synaptic plasticity	23/2602	57/18903	6.57e-07	3.51e-05	2.84e-05	23	2.93141
BP	GO:0050433	regulation of catecholamine secretion	23/2602	57/18903	6.57e-07	3.51e-05	2.84e-05	23	2.93141
BP	GO:0048705	skeletal system morphogenesis	59/2602	227/18903	6.68e-07	3.53e-05	2.86e-05	59	1.88821
BP	GO:0060272	embryonic skeletal joint morphogenesis	9/2602	11/18903	7.41e-07	3.88e-05	3.15e-05	9	5.94392
BP	GO:0010324	membrane invagination	42/2602	143/18903	8.87e-07	4.61e-05	3.74e-05	42	2.13372
BP	GO:0017156	calcium-ion regulated exocytosis	25/2602	66/18903	8.97e-07	4.62e-05	3.74e-05	25	2.75182
BP	GO:0060047	heart contraction	63/2602	250/18903	9.08e-07	4.63e-05	3.76e-05	63	1.83073
BP	GO:0050432	catecholamine secretion	23/2602	58/18903	9.48e-07	4.8e-05	3.89e-05	23	2.88087
BP	GO:0071466	cellular response to xenobiotic stimulus	50/2602	183/18903	9.57e-07	4.8e-05	3.9e-05	50	1.98492
BP	GO:0001906	cell killing	51/2602	189/18903	1.13e-06	5.6e-05	4.54e-05	51	1.96034
BP	GO:0090276	regulation of peptide hormone secretion	49/2602	179/18903	1.15e-06	5.69e-05	4.61e-05	49	1.98869
BP	GO:0007157	heterophilic cell-cell adhesion via plasma membrane cell adhesion molecules	21/2602	51/18903	1.35e-06	6.59e-05	5.35e-05	21	2.99139
BP	GO:0098810	neurotransmitter reuptake	17/2602	36/18903	1.37e-06	6.65e-05	5.39e-05	17	3.4306
BP	GO:0007159	leukocyte cell-cell adhesion	92/2602	414/18903	1.55e-06	7.44e-05	6.03e-05	92	1.6144
BP	GO:0061564	axon development	105/2602	490/18903	1.76e-06	8.42e-05	6.83e-05	105	1.55674
BP	GO:0001504	neurotransmitter uptake	19/2602	44/18903	1.81e-06	8.52e-05	6.91e-05	19	3.13707
BP	GO:0019229	regulation of vasoconstriction	24/2602	64/18903	1.82e-06	8.52e-05	6.91e-05	24	2.7243
BP	GO:0045956	positive regulation of calcium ion-dependent exocytosis	11/2602	17/18903	1.83e-06	8.52e-05	6.91e-05	11	4.70075
BP	GO:0050670	regulation of lymphocyte proliferation	60/2602	239/18903	1.87e-06	8.63e-05	7e-05	60	1.8238
BP	GO:0002396	MHC protein complex assembly	12/2602	20/18903	1.94e-06	8.82e-05	7.15e-05	12	4.35888
BP	GO:0002501	peptide antigen assembly with MHC protein complex	12/2602	20/18903	1.94e-06	8.82e-05	7.15e-05	12	4.35888
BP	GO:0006816	calcium ion transport	96/2602	440/18903	2.15e-06	9.73e-05	7.89e-05	96	1.58505
BP	GO:0010975	regulation of neuron projection development	97/2602	446/18903	2.21e-06	9.91e-05	8.03e-05	97	1.58001
BP	GO:0030003	cellular cation homeostasis	106/2602	499/18903	2.4e-06	0.00010689	8.67e-05	106	1.54322
BP	GO:0015718	monocarboxylic acid transport	36/2602	119/18903	2.44e-06	0.000107928	8.75e-05	36	2.19775
BP	GO:0051588	regulation of neurotransmitter transport	33/2602	105/18903	2.51e-06	0.000109336	8.87e-05	33	2.28322
BP	GO:0006940	regulation of smooth muscle contraction	24/2602	65/18903	2.51e-06	0.000109336	8.87e-05	24	2.68239
BP	GO:0003163	sinoatrial node development	9/2602	12/18903	2.6e-06	0.000112191	9.1e-05	9	5.4486
BP	GO:0050796	regulation of insulin secretion	42/2602	149/18903	2.89e-06	0.000123891	0.000100451	42	2.04779
BP	GO:0061337	cardiac conduction	32/2602	101/18903	2.92e-06	0.00012405	0.000100581	32	2.30172
BP	GO:0009954	proximal/distal pattern formation	16/2602	34/18903	2.97e-06	0.00012549	0.000101748	16	3.41873
BP	GO:0042310	vasoconstriction	28/2602	83/18903	3.04e-06	0.000127663	0.00010351	28	2.45077
BP	GO:0032944	regulation of mononuclear cell proliferation	60/2602	243/18903	3.32e-06	0.000138169	0.000112028	60	1.79378
BP	GO:0032412	regulation of ion transmembrane transporter activity	67/2602	281/18903	3.37e-06	0.000139326	0.000112966	67	1.73218
BP	GO:0050806	positive regulation of synaptic transmission	46/2602	170/18903	3.41e-06	0.000139326	0.000112966	46	1.96577
BP	GO:0031644	regulation of nervous system process	41/2602	145/18903	3.46e-06	0.000139326	0.000112966	41	2.05418
BP	GO:0060078	regulation of postsynaptic membrane potential	41/2602	145/18903	3.46e-06	0.000139326	0.000112966	41	2.05418
BP	GO:1903305	regulation of regulated secretory pathway	41/2602	145/18903	3.46e-06	0.000139326	0.000112966	41	2.05418
BP	GO:0050871	positive regulation of B cell activation	43/2602	155/18903	3.49e-06	0.000139447	0.000113065	43	2.0154
BP	GO:0072498	embryonic skeletal joint development	10/2602	15/18903	3.72e-06	0.000147506	0.000119599	10	4.8432
BP	GO:0045987	positive regulation of smooth muscle contraction	15/2602	31/18903	3.92e-06	0.000154681	0.000125416	15	3.51522
BP	GO:1990573	potassium ion import across plasma membrane	20/2602	50/18903	4.1e-06	0.000160606	0.00013022	20	2.90592
BP	GO:0003015	heart process	63/2602	261/18903	4.26e-06	0.000165819	0.000134447	63	1.75357
BP	GO:0090596	sensory organ morphogenesis	65/2602	272/18903	4.33e-06	0.000167307	0.000135653	65	1.73607
BP	GO:0002440	production of molecular mediator of immune response	76/2602	333/18903	4.41e-06	0.000169404	0.000137354	76	1.65803
BP	GO:0035296	regulation of tube diameter	41/2602	147/18903	5.04e-06	0.000190923	0.000154801	41	2.02624
BP	GO:0097746	blood vessel diameter maintenance	41/2602	147/18903	5.04e-06	0.000190923	0.000154801	41	2.02624
BP	GO:0006821	chloride transport	35/2602	118/18903	5.49e-06	0.000206228	0.000167211	35	2.15481
BP	GO:0050864	regulation of B cell activation	52/2602	204/18903	5.51e-06	0.000206228	0.000167211	52	1.85181
BP	GO:0022898	regulation of transmembrane transporter activity	68/2602	291/18903	5.97e-06	0.00022184	0.000179869	68	1.69762
BP	GO:0030534	adult behavior	40/2602	143/18903	6.05e-06	0.000222217	0.000180175	40	2.03211
BP	GO:0035150	regulation of tube size	41/2602	148/18903	6.05e-06	0.000222217	0.000180175	41	2.01254
BP	GO:0045055	regulated exocytosis	59/2602	242/18903	6.1e-06	0.000222397	0.000180321	59	1.77117
BP	GO:0034764	positive regulation of transmembrane transport	58/2602	237/18903	6.43e-06	0.000232756	0.00018872	58	1.77788
BP	GO:0050863	regulation of T cell activation	83/2602	376/18903	6.46e-06	0.000232756	0.00018872	83	1.60367
BP	GO:0043266	regulation of potassium ion transport	34/2602	114/18903	6.51e-06	0.000233042	0.000188952	34	2.16669
BP	GO:0019932	second-messenger-mediated signaling	72/2602	314/18903	6.55e-06	0.000233269	0.000189136	72	1.66581
BP	GO:0002228	natural killer cell mediated immunity	26/2602	77/18903	6.65e-06	0.000235404	0.000190867	26	2.45305
BP	GO:0006937	regulation of muscle contraction	46/2602	174/18903	6.7e-06	0.000235704	0.00019111	46	1.92058
BP	GO:0060079	excitatory postsynaptic potential	36/2602	124/18903	6.96e-06	0.000243254	0.000197232	36	2.10913
BP	GO:0055074	calcium ion homeostasis	71/2602	309/18903	7.02e-06	0.000243986	0.000197825	71	1.66926
BP	GO:1903037	regulation of leukocyte cell-cell adhesion	83/2602	377/18903	7.19e-06	0.000248246	0.00020128	83	1.59941
BP	GO:0046928	regulation of neurotransmitter secretion	29/2602	91/18903	7.36e-06	0.000252779	0.000204955	29	2.31515
BP	GO:0086010	membrane depolarization during action potential	16/2602	36/18903	7.5e-06	0.000255936	0.000207514	16	3.2288
BP	GO:0007218	neuropeptide signaling pathway	33/2602	110/18903	7.7e-06	0.000261499	0.000212025	33	2.17944
BP	GO:0008217	regulation of blood pressure	49/2602	191/18903	8.4e-06	0.000281665	0.000228376	49	1.86374
BP	GO:0001523	retinoid metabolic process	28/2602	87/18903	8.52e-06	0.000281665	0.000228376	28	2.3381
BP	GO:0046717	acid secretion	19/2602	48/18903	8.53e-06	0.000281665	0.000228376	19	2.87565
BP	GO:0006721	terpenoid metabolic process	31/2602	101/18903	8.6e-06	0.000281665	0.000228376	31	2.22979
BP	GO:1902476	chloride transmembrane transport	31/2602	101/18903	8.6e-06	0.000281665	0.000228376	31	2.22979
BP	GO:0071621	granulocyte chemotaxis	37/2602	130/18903	8.63e-06	0.000281665	0.000228376	37	2.06767
BP	GO:0099565	chemical synaptic transmission, postsynaptic	37/2602	130/18903	8.63e-06	0.000281665	0.000228376	37	2.06767
BP	GO:0070588	calcium ion transmembrane transport	77/2602	345/18903	9.07e-06	0.000294405	0.000238706	77	1.62142
BP	GO:0022407	regulation of cell-cell adhesion	102/2602	490/18903	9.28e-06	0.000299331	0.000242699	102	1.51226
BP	GO:0017157	regulation of exocytosis	53/2602	213/18903	9.54e-06	0.000305982	0.000248092	53	1.80767
BP	GO:0042267	natural killer cell mediated cytotoxicity	25/2602	74/18903	9.85e-06	0.000314251	0.000254797	25	2.45432
BP	GO:0007409	axonogenesis	93/2602	438/18903	9.98e-06	0.000316745	0.000256819	93	1.54253
BP	GO:0042129	regulation of T cell proliferation	47/2602	182/18903	1.05e-05	0.000332678	0.000269737	47	1.87607
BP	GO:0050900	leukocyte migration	86/2602	398/18903	1.06e-05	0.000333187	0.00027015	86	1.56978
BP	GO:0006869	lipid transport	92/2602	433/18903	1.08e-05	0.000337597	0.000273725	92	1.54356
BP	GO:0071248	cellular response to metal ion	50/2602	198/18903	1.09e-05	0.000339484	0.000275256	50	1.83454
BP	GO:0050807	regulation of synapse organization	52/2602	209/18903	1.16e-05	0.000357001	0.000289458	52	1.80751
BP	GO:0070663	regulation of leukocyte proliferation	63/2602	269/18903	1.2e-05	0.00036825	0.000298579	63	1.70142
BP	GO:0050803	regulation of synapse structure or activity	53/2602	215/18903	1.27e-05	0.000387729	0.000314373	53	1.79086
BP	GO:0048732	gland development	93/2602	441/18903	1.33e-05	0.000403949	0.000327524	93	1.53203
BP	GO:0016338	calcium-independent cell-cell adhesion via plasma membrane cell-adhesion molecules	12/2602	23/18903	1.39e-05	0.000421072	0.000341408	12	3.79033
BP	GO:0019886	antigen processing and presentation of exogenous peptide antigen via MHC class II	14/2602	30/18903	1.4e-05	0.000422088	0.000342231	14	3.39024
BP	GO:0009410	response to xenobiotic stimulus	91/2602	432/18903	1.71e-05	0.000513307	0.000416192	91	1.53032
BP	GO:0006575	cellular modified amino acid metabolic process	46/2602	180/18903	1.74e-05	0.000516603	0.000418864	46	1.85656
BP	GO:0016101	diterpenoid metabolic process	28/2602	90/18903	1.74e-05	0.000516603	0.000418864	28	2.26016
BP	GO:0050892	intestinal absorption	17/2602	42/18903	1.78e-05	0.000526696	0.000427048	17	2.94051
BP	GO:0090494	dopamine uptake	10/2602	17/18903	1.85e-05	0.000542584	0.00043993	10	4.27341
BP	GO:0098739	import across plasma membrane	50/2602	202/18903	1.96e-05	0.000571547	0.000463414	50	1.79822
BP	GO:2001257	regulation of cation channel activity	49/2602	197/18903	2.05e-05	0.000597167	0.000484187	49	1.80698
BP	GO:0032414	positive regulation of ion transmembrane transporter activity	33/2602	115/18903	2.15e-05	0.000619892	0.000502612	33	2.08468
BP	GO:0099504	synaptic vesicle cycle	48/2602	192/18903	2.15e-05	0.000619892	0.000502612	48	1.8162
BP	GO:1903307	positive regulation of regulated secretory pathway	19/2602	51/18903	2.37e-05	0.000679553	0.000550986	19	2.70649
BP	GO:0007411	axon guidance	56/2602	236/18903	2.4e-05	0.000681683	0.000552713	56	1.72385
BP	GO:0010876	lipid localization	99/2602	483/18903	2.41e-05	0.000681683	0.000552713	99	1.48906
BP	GO:0001655	urogenital system development	78/2602	360/18903	2.42e-05	0.000681683	0.000552713	78	1.57404
BP	GO:0015908	fatty acid transport	30/2602	101/18903	2.43e-05	0.000681683	0.000552713	30	2.15786
BP	GO:0030593	neutrophil chemotaxis	31/2602	106/18903	2.51e-05	0.000701998	0.000569184	31	2.12461
BP	GO:0050671	positive regulation of lymphocyte proliferation	39/2602	146/18903	2.53e-05	0.000702727	0.000569776	39	1.9406
BP	GO:0045785	positive regulation of cell adhesion	99/2602	484/18903	2.63e-05	0.000721732	0.000585184	99	1.48598
BP	GO:0032411	positive regulation of transporter activity	35/2602	126/18903	2.64e-05	0.000721732	0.000585184	35	2.018
BP	GO:0098659	inorganic cation import across plasma membrane	35/2602	126/18903	2.64e-05	0.000721732	0.000585184	35	2.018
BP	GO:0099587	inorganic ion import across plasma membrane	35/2602	126/18903	2.64e-05	0.000721732	0.000585184	35	2.018
BP	GO:0097485	neuron projection guidance	56/2602	237/18903	2.73e-05	0.000741698	0.000601374	56	1.71658
BP	GO:0015695	organic cation transport	20/2602	56/18903	2.99e-05	0.000809939	0.000656704	20	2.59457
BP	GO:0022409	positive regulation of cell-cell adhesion	71/2602	322/18903	3.04e-05	0.000817594	0.00066291	71	1.60187
BP	GO:0006590	thyroid hormone generation	11/2602	21/18903	3.06e-05	0.000819835	0.000664727	11	3.80537
BP	GO:0098656	anion transmembrane transport	61/2602	266/18903	3.2e-05	0.000855112	0.00069333	61	1.66599
BP	GO:0097530	granulocyte migration	41/2602	158/18903	3.32e-05	0.000882282	0.00071536	41	1.88517
BP	GO:0045666	positive regulation of neuron differentiation	28/2602	93/18903	3.41e-05	0.000897372	0.000727595	28	2.18725
BP	GO:1904427	positive regulation of calcium ion transmembrane transport	28/2602	93/18903	3.41e-05	0.000897372	0.000727595	28	2.18725
BP	GO:0090493	catecholamine uptake	10/2602	18/18903	3.64e-05	0.000946379	0.00076733	10	4.036
BP	GO:0044058	regulation of digestive system process	17/2602	44/18903	3.66e-05	0.000946379	0.00076733	17	2.80685
BP	GO:0019233	sensory perception of pain	30/2602	103/18903	3.67e-05	0.000946379	0.00076733	30	2.11596
BP	GO:0007616	long-term memory	15/2602	36/18903	3.69e-05	0.000946379	0.00076733	15	3.027
BP	GO:0042098	T cell proliferation	51/2602	212/18903	3.69e-05	0.000946379	0.00076733	51	1.74766
BP	GO:0099003	vesicle-mediated transport in synapse	51/2602	212/18903	3.69e-05	0.000946379	0.00076733	51	1.74766
BP	GO:0002478	antigen processing and presentation of exogenous peptide antigen	16/2602	40/18903	3.74e-05	0.000953174	0.000772839	16	2.90592
BP	GO:0007631	feeding behavior	31/2602	108/18903	3.75e-05	0.000953174	0.000772839	31	2.08527
BP	GO:0046683	response to organophosphorus	35/2602	128/18903	3.79e-05	0.000960294	0.000778612	35	1.98647
BP	GO:0006805	xenobiotic metabolic process	33/2602	118/18903	3.82e-05	0.00096324	0.000781	33	2.03168
BP	GO:0051962	positive regulation of nervous system development	63/2602	279/18903	3.94e-05	0.000988797	0.000801722	63	1.64044
BP	GO:0016042	lipid catabolic process	73/2602	336/18903	3.96e-05	0.000989232	0.000802075	73	1.57836
BP	GO:0010469	regulation of signaling receptor activity	44/2602	175/18903	4.01e-05	0.000992241	0.000804515	44	1.82658
BP	GO:0051932	synaptic transmission, GABAergic	20/2602	57/18903	4.02e-05	0.000992241	0.000804515	20	2.54905
BP	GO:0050905	neuromuscular process	40/2602	154/18903	4.02e-05	0.000992241	0.000804515	40	1.88696
BP	GO:0001964	startle response	12/2602	25/18903	4.09e-05	0.00100591	0.000815598	12	3.4871
BP	GO:0032946	positive regulation of mononuclear cell proliferation	39/2602	149/18903	4.15e-05	0.00101488	0.000822868	39	1.90152
BP	GO:0034329	cell junction assembly	89/2602	430/18903	4.2e-05	0.00102002	0.000827036	89	1.50364
BP	GO:0030900	forebrain development	81/2602	383/18903	4.2e-05	0.00102002	0.000827036	81	1.53642
BP	GO:0002793	positive regulation of peptide secretion	28/2602	94/18903	4.22e-05	0.00102052	0.000827443	28	2.16398
BP	GO:2001259	positive regulation of cation channel activity	25/2602	80/18903	4.44e-05	0.0010684	0.000866265	25	2.27025
BP	GO:0051963	regulation of synapse assembly	30/2602	104/18903	4.49e-05	0.00107504	0.000871653	30	2.09561
BP	GO:0032409	regulation of transporter activity	71/2602	326/18903	4.62e-05	0.00110308	0.000894388	71	1.58221
BP	GO:0070098	chemokine-mediated signaling pathway	27/2602	90/18903	5.01e-05	0.00119056	0.000965315	27	2.17944
BP	GO:0019098	reproductive behavior	17/2602	45/18903	5.13e-05	0.00121559	0.000985607	17	2.74448
BP	GO:0001819	positive regulation of cytokine production	98/2602	486/18903	5.16e-05	0.0012167	0.000986509	98	1.46492
BP	GO:0003228	atrial cardiac muscle tissue development	11/2602	22/18903	5.35e-05	0.00124844	0.00101224	11	3.6324
BP	GO:0015874	norepinephrine transport	11/2602	22/18903	5.35e-05	0.00124844	0.00101224	11	3.6324
BP	GO:1990266	neutrophil migration	35/2602	130/18903	5.38e-05	0.00124844	0.00101224	35	1.95591
BP	GO:0014046	dopamine secretion	15/2602	37/18903	5.42e-05	0.00124844	0.00101224	15	2.94519
BP	GO:0014059	regulation of dopamine secretion	15/2602	37/18903	5.42e-05	0.00124844	0.00101224	15	2.94519
BP	GO:0015909	long-chain fatty acid transport	22/2602	67/18903	5.43e-05	0.00124844	0.00101224	22	2.38546
BP	GO:0007200	phospholipase C-activating G protein-coupled receptor signaling pathway	30/2602	105/18903	5.46e-05	0.00124844	0.00101224	30	2.07566
BP	GO:0019730	antimicrobial humoral response	34/2602	125/18903	5.46e-05	0.00124844	0.00101224	34	1.97602
BP	GO:0033555	multicellular organismal response to stress	25/2602	81/18903	5.59e-05	0.00127239	0.00103166	25	2.24222
BP	GO:0034754	cellular hormone metabolic process	37/2602	141/18903	6.08e-05	0.00137876	0.00111791	37	1.90636
BP	GO:0010001	glial cell differentiation	53/2602	227/18903	6.2e-05	0.00140039	0.00113545	53	1.69619
BP	GO:0006720	isoprenoid metabolic process	33/2602	121/18903	6.6e-05	0.00148377	0.00120305	33	1.98131
BP	GO:0016079	synaptic vesicle exocytosis	31/2602	111/18903	6.66e-05	0.00149291	0.00121046	31	2.02891
BP	GO:0006874	cellular calcium ion homeostasis	63/2602	284/18903	6.87e-05	0.00153447	0.00124415	63	1.61156
BP	GO:0090257	regulation of muscle system process	58/2602	256/18903	7.09e-05	0.00157671	0.00127841	58	1.64593
BP	GO:0086091	regulation of heart rate by cardiac conduction	16/2602	42/18903	7.55e-05	0.00167266	0.00135621	16	2.76754
BP	GO:0003310	pancreatic A cell differentiation	7/2602	10/18903	7.61e-05	0.00167271	0.00135625	7	5.08536
BP	GO:0048241	epinephrine transport	7/2602	10/18903	7.61e-05	0.00167271	0.00135625	7	5.08536
BP	GO:0090277	positive regulation of peptide hormone secretion	27/2602	92/18903	7.63e-05	0.00167271	0.00135625	27	2.13206
BP	GO:0050805	negative regulation of synaptic transmission	23/2602	73/18903	7.67e-05	0.00167468	0.00135784	23	2.28891
BP	GO:0007617	mating behavior	15/2602	38/18903	7.82e-05	0.00168776	0.00136844	15	2.86768
BP	GO:0019228	neuronal action potential	15/2602	38/18903	7.82e-05	0.00168776	0.00136844	15	2.86768
BP	GO:0002495	antigen processing and presentation of peptide antigen via MHC class II	14/2602	34/18903	7.82e-05	0.00168776	0.00136844	14	2.99139
BP	GO:0045664	regulation of neuron differentiation	47/2602	196/18903	7.94e-05	0.0017074	0.00138437	47	1.74207
BP	GO:0034374	low-density lipoprotein particle remodeling	9/2602	16/18903	8e-05	0.00171089	0.0013872	9	4.08645
BP	GO:0002027	regulation of heart rate	30/2602	107/18903	8.01e-05	0.00171089	0.0013872	30	2.03686
BP	GO:0050953	sensory perception of light stimulus	52/2602	224/18903	8.48e-05	0.00180327	0.0014621	52	1.68647
BP	GO:0002715	regulation of natural killer cell mediated immunity	18/2602	51/18903	8.84e-05	0.00187414	0.00151956	18	2.56405
BP	GO:0048645	animal organ formation	22/2602	69/18903	8.94e-05	0.00188482	0.00152823	22	2.31631
BP	GO:0044241	lipid digestion	11/2602	23/18903	8.99e-05	0.00188482	0.00152823	11	3.47447
BP	GO:0098856	intestinal lipid absorption	11/2602	23/18903	8.99e-05	0.00188482	0.00152823	11	3.47447
BP	GO:0002377	immunoglobulin production	51/2602	219/18903	9.06e-05	0.0018929	0.00153478	51	1.6918
BP	GO:0042063	gliogenesis	67/2602	310/18903	9.5e-05	0.00197768	0.00160351	67	1.57013
BP	GO:0120254	olefinic compound metabolic process	40/2602	160/18903	0.0001005	0.00208529	0.00169077	40	1.8162
BP	GO:0007601	visual perception	51/2602	220/18903	0.00010241	0.0021158	0.0017155	51	1.68411
BP	GO:0046651	lymphocyte proliferation	66/2602	305/18903	0.000102691	0.0021158	0.0017155	66	1.57205
BP	GO:0045954	positive regulation of natural killer cell mediated cytotoxicity	12/2602	27/18903	0.000104789	0.00215148	0.00174443	12	3.2288
BP	GO:0016358	dendrite development	54/2602	237/18903	0.000105739	0.00216342	0.00175411	54	1.65527
BP	GO:0051928	positive regulation of calcium ion transport	34/2602	129/18903	0.000108028	0.00220257	0.00178586	34	1.91475
BP	GO:0042471	ear morphogenesis	33/2602	124/18903	0.000110736	0.00224998	0.0018243	33	1.93337
BP	GO:0032609	interferon-gamma production	32/2602	119/18903	0.000113009	0.00228037	0.00184893	32	1.95356
BP	GO:0032649	regulation of interferon-gamma production	32/2602	119/18903	0.000113009	0.00228037	0.00184893	32	1.95356
BP	GO:0043410	positive regulation of MAPK cascade	98/2602	496/18903	0.000115025	0.00231311	0.00187548	98	1.43538
BP	GO:1901379	regulation of potassium ion transmembrane transport	28/2602	99/18903	0.000115778	0.00232029	0.00188131	28	2.05469
BP	GO:0006968	cellular defense response	18/2602	52/18903	0.00011796	0.00234007	0.00189734	18	2.51474
BP	GO:0007215	glutamate receptor signaling pathway	18/2602	52/18903	0.00011796	0.00234007	0.00189734	18	2.51474
BP	GO:0043268	positive regulation of potassium ion transport	18/2602	52/18903	0.00011796	0.00234007	0.00189734	18	2.51474
BP	GO:0072001	renal system development	68/2602	318/18903	0.000118491	0.00234268	0.00189946	68	1.55348
BP	GO:0050767	regulation of neurogenesis	78/2602	377/18903	0.000123103	0.00241177	0.00195548	78	1.50306
BP	GO:0035270	endocrine system development	35/2602	135/18903	0.000123217	0.00241177	0.00195548	35	1.88347
BP	GO:0042476	odontogenesis	35/2602	135/18903	0.000123217	0.00241177	0.00195548	35	1.88347
BP	GO:0070665	positive regulation of leukocyte proliferation	41/2602	167/18903	0.000127363	0.00248463	0.00201455	41	1.78357
BP	GO:0008344	adult locomotory behavior	24/2602	80/18903	0.000128436	0.00249727	0.0020248	24	2.17944
BP	GO:0060326	cell chemotaxis	68/2602	319/18903	0.000130706	0.00253302	0.00205379	68	1.54861
BP	GO:0032309	icosanoid secretion	17/2602	48/18903	0.000131287	0.00253592	0.00205614	17	2.57295
BP	GO:0008306	associative learning	25/2602	85/18903	0.000133435	0.00256895	0.00208292	25	2.1367
BP	GO:0050870	positive regulation of T cell activation	56/2602	251/18903	0.000144161	0.00276638	0.00224299	56	1.62083
BP	GO:0051590	positive regulation of neurotransmitter transport	11/2602	24/18903	0.000145332	0.00277075	0.00224654	11	3.3297
BP	GO:0060571	morphogenesis of an epithelial fold	11/2602	24/18903	0.000145332	0.00277075	0.00224654	11	3.3297
BP	GO:0021536	diencephalon development	23/2602	76/18903	0.000152209	0.00289246	0.00234522	23	2.19856
BP	GO:0071241	cellular response to inorganic substance	52/2602	229/18903	0.000153779	0.0029115	0.00236066	52	1.64965
BP	GO:0098661	inorganic anion transmembrane transport	33/2602	126/18903	0.000154202	0.0029115	0.00236066	33	1.90268
BP	GO:0061844	antimicrobial humoral immune response mediated by antimicrobial peptide	24/2602	81/18903	0.000158975	0.00299199	0.00242592	24	2.15253
BP	GO:0050996	positive regulation of lipid catabolic process	12/2602	28/18903	0.000160498	0.003011	0.00244134	12	3.11348
BP	GO:0002504	antigen processing and presentation of peptide or polysaccharide antigen via MHC class II	14/2602	36/18903	0.000162878	0.00304592	0.00246965	14	2.8252
BP	GO:0002717	positive regulation of natural killer cell mediated immunity	13/2602	32/18903	0.000165501	0.0030825	0.00249931	13	2.95132
BP	GO:0021700	developmental maturation	65/2602	304/18903	0.000165884	0.0030825	0.00249931	65	1.55333
BP	GO:0042475	odontogenesis of dentin-containing tooth	26/2602	91/18903	0.000166919	0.00309195	0.00250697	26	2.07566
BP	GO:0003073	regulation of systemic arterial blood pressure	27/2602	96/18903	0.000168428	0.0031101	0.00252169	27	2.04322
BP	GO:0006887	exocytosis	76/2602	369/18903	0.000173219	0.00318853	0.00258528	76	1.49627
BP	GO:0045933	positive regulation of muscle contraction	17/2602	49/18903	0.000175471	0.00321989	0.00261071	17	2.52044
BP	GO:0015698	inorganic anion transport	44/2602	186/18903	0.000183103	0.0033384	0.0027068	44	1.71855
BP	GO:0010248	establishment or maintenance of transmembrane electrochemical gradient	7/2602	11/18903	0.000184203	0.0033384	0.0027068	7	4.62305
BP	GO:0014831	gastro-intestinal system smooth muscle contraction	7/2602	11/18903	0.000184203	0.0033384	0.0027068	7	4.62305
BP	GO:0051610	serotonin uptake	7/2602	11/18903	0.000184203	0.0033384	0.0027068	7	4.62305
BP	GO:0051965	positive regulation of synapse assembly	20/2602	63/18903	0.000196642	0.00355287	0.00288069	20	2.30628
BP	GO:0009306	protein secretion	74/2602	359/18903	0.000204027	0.00367498	0.0029797	74	1.49748
BP	GO:0032943	mononuclear cell proliferation	66/2602	312/18903	0.000204996	0.00368116	0.0029847	66	1.53678
BP	GO:0070661	leukocyte proliferation	72/2602	348/18903	0.000219758	0.0039342	0.00318987	72	1.50306
BP	GO:0035592	establishment of protein localization to extracellular region	74/2602	360/18903	0.000222885	0.00397806	0.00322544	74	1.49332
BP	GO:0043583	ear development	50/2602	221/18903	0.000223582	0.0039784	0.00322571	50	1.64362
BP	GO:0030326	embryonic limb morphogenesis	31/2602	118/18903	0.000226668	0.00400901	0.00325053	31	1.90855
BP	GO:0035113	embryonic appendage morphogenesis	31/2602	118/18903	0.000226668	0.00400901	0.00325053	31	1.90855
BP	GO:0019835	cytolysis	11/2602	25/18903	0.000227353	0.00400906	0.00325057	11	3.19651
BP	GO:0003161	cardiac conduction system development	14/2602	37/18903	0.000229054	0.00402697	0.00326509	14	2.74884
BP	GO:0001764	neuron migration	42/2602	177/18903	0.000236087	0.00413822	0.00335529	42	1.72385
BP	GO:0044106	cellular amine metabolic process	29/2602	108/18903	0.000237843	0.00415659	0.00337019	29	1.95073
BP	GO:0003156	regulation of animal organ formation	12/2602	29/18903	0.000239662	0.0041636	0.00337587	12	3.00612
BP	GO:0060074	synapse maturation	12/2602	29/18903	0.000239662	0.0041636	0.00337587	12	3.00612
BP	GO:1990868	response to chemokine	27/2602	98/18903	0.000244178	0.00421692	0.0034191	27	2.00153
BP	GO:1990869	cellular response to chemokine	27/2602	98/18903	0.000244178	0.00421692	0.0034191	27	2.00153
BP	GO:0050886	endocrine process	26/2602	93/18903	0.000244886	0.00421692	0.0034191	26	2.03102
BP	GO:0032103	positive regulation of response to external stimulus	91/2602	464/18903	0.000258121	0.00443183	0.00359335	91	1.42478
BP	GO:0001956	positive regulation of neurotransmitter secretion	9/2602	18/18903	0.000262121	0.00448739	0.0036384	9	3.6324
BP	GO:0006584	catecholamine metabolic process	18/2602	55/18903	0.000264591	0.00450342	0.0036514	18	2.37757
BP	GO:0009712	catechol-containing compound metabolic process	18/2602	55/18903	0.000264591	0.00450342	0.0036514	18	2.37757
BP	GO:0048736	appendage development	42/2602	178/18903	0.000268561	0.00453399	0.00367619	42	1.71417
BP	GO:0060173	limb development	42/2602	178/18903	0.000268561	0.00453399	0.00367619	42	1.71417
BP	GO:0001822	kidney development	65/2602	309/18903	0.000268704	0.00453399	0.00367619	65	1.52819
BP	GO:0051899	membrane depolarization	24/2602	84/18903	0.00029264	0.00492373	0.00399219	24	2.07566
BP	GO:1903039	positive regulation of leukocyte cell-cell adhesion	59/2602	275/18903	0.000294719	0.00494454	0.00400906	59	1.55863
BP	GO:0140448	signaling receptor ligand precursor processing	14/2602	38/18903	0.000317082	0.00526314	0.00426739	14	2.6765
BP	GO:0062013	positive regulation of small molecule metabolic process	37/2602	152/18903	0.000317298	0.00526314	0.00426739	37	1.7684
BP	GO:0009713	catechol-containing compound biosynthetic process	10/2602	22/18903	0.000318191	0.00526314	0.00426739	10	3.30218
BP	GO:0042423	catecholamine biosynthetic process	10/2602	22/18903	0.000318191	0.00526314	0.00426739	10	3.30218
BP	GO:0086012	membrane depolarization during cardiac muscle cell action potential	10/2602	22/18903	0.000318191	0.00526314	0.00426739	10	3.30218
BP	GO:0016054	organic acid catabolic process	54/2602	247/18903	0.000320552	0.00528731	0.00428698	54	1.58826
BP	GO:0002683	negative regulation of immune system process	88/2602	449/18903	0.000330612	0.00543797	0.00440914	88	1.42384
BP	GO:1903038	negative regulation of leukocyte cell-cell adhesion	36/2602	147/18903	0.000335156	0.0054973	0.00445725	36	1.77913
BP	GO:0042573	retinoic acid metabolic process	13/2602	34/18903	0.000338345	0.00553415	0.00448712	13	2.77772
BP	GO:0060986	endocrine hormone secretion	18/2602	56/18903	0.000340296	0.00553523	0.00448799	18	2.33511
BP	GO:0071715	icosanoid transport	18/2602	56/18903	0.000340296	0.00553523	0.00448799	18	2.33511
BP	GO:0002438	acute inflammatory response to antigenic stimulus	11/2602	26/18903	0.000345292	0.00559789	0.00453881	11	3.07357
BP	GO:0042269	regulation of natural killer cell mediated cytotoxicity	16/2602	47/18903	0.000346055	0.00559789	0.00453881	16	2.47312
BP	GO:0007271	synaptic transmission, cholinergic	12/2602	30/18903	0.000349703	0.00561054	0.00454906	12	2.90592
BP	GO:0034368	protein-lipid complex remodeling	12/2602	30/18903	0.000349703	0.00561054	0.00454906	12	2.90592
BP	GO:0034369	plasma lipoprotein particle remodeling	12/2602	30/18903	0.000349703	0.00561054	0.00454906	12	2.90592
BP	GO:0051048	negative regulation of secretion	41/2602	175/18903	0.000369298	0.00588849	0.00477443	41	1.70204
BP	GO:0086065	cell communication involved in cardiac conduction	19/2602	61/18903	0.000370036	0.00588849	0.00477443	19	2.26281
BP	GO:0098900	regulation of action potential	19/2602	61/18903	0.000370036	0.00588849	0.00477443	19	2.26281
BP	GO:0046395	carboxylic acid catabolic process	53/2602	243/18903	0.00038464	0.00610433	0.00494943	53	1.5845
BP	GO:0002924	negative regulation of humoral immune response mediated by circulating immunoglobulin	7/2602	12/18903	0.000389432	0.0061136	0.00495694	7	4.2378
BP	GO:0010454	negative regulation of cell fate commitment	7/2602	12/18903	0.000389432	0.0061136	0.00495694	7	4.2378
BP	GO:0042596	fear response	15/2602	43/18903	0.00038968	0.0061136	0.00495694	15	2.53423
BP	GO:0051954	positive regulation of amine transport	15/2602	43/18903	0.00038968	0.0061136	0.00495694	15	2.53423
BP	GO:0048565	digestive tract development	33/2602	132/18903	0.000390429	0.0061136	0.00495694	33	1.8162
BP	GO:0010043	response to zinc ion	17/2602	52/18903	0.000394242	0.00615689	0.00499204	17	2.37503
BP	GO:0042102	positive regulation of T cell proliferation	28/2602	106/18903	0.000404486	0.00627867	0.00509079	28	1.919
BP	GO:1901890	positive regulation of cell junction assembly	28/2602	106/18903	0.000404486	0.00627867	0.00509079	28	1.919
BP	GO:0044282	small molecule catabolic process	77/2602	385/18903	0.000405248	0.00627867	0.00509079	77	1.45296
BP	GO:0055123	digestive system development	35/2602	143/18903	0.000406982	0.00628894	0.00509911	35	1.7781
BP	GO:0007584	response to nutrient	37/2602	154/18903	0.000416564	0.00642012	0.00520547	37	1.74544
BP	GO:0035136	forelimb morphogenesis	14/2602	39/18903	0.000432528	0.0066487	0.0053908	14	2.60788
BP	GO:0006837	serotonin transport	9/2602	19/18903	0.000437346	0.00668776	0.00542247	9	3.44122
BP	GO:0030299	intestinal cholesterol absorption	9/2602	19/18903	0.000437346	0.00668776	0.00542247	9	3.44122
BP	GO:0071692	protein localization to extracellular region	74/2602	368/18903	0.00044096	0.0067255	0.00545307	74	1.46086
BP	GO:0009308	amine metabolic process	30/2602	117/18903	0.000444752	0.00676576	0.00548572	30	1.86277
BP	GO:0051924	regulation of calcium ion transport	57/2602	268/18903	0.000464769	0.00702721	0.0056977	57	1.54512
BP	GO:1903169	regulation of calcium ion transmembrane transport	43/2602	188/18903	0.000465152	0.00702721	0.0056977	43	1.66163
BP	GO:0099601	regulation of neurotransmitter receptor activity	19/2602	62/18903	0.000465529	0.00702721	0.0056977	19	2.22631
BP	GO:0045229	external encapsulating structure organization	66/2602	321/18903	0.000469395	0.0070674	0.00573029	66	1.4937
BP	GO:0050868	negative regulation of T cell activation	32/2602	128/18903	0.00047444	0.00712509	0.00577706	32	1.8162
BP	GO:0031341	regulation of cell killing	27/2602	102/18903	0.000490807	0.00735209	0.00596112	27	1.92303
BP	GO:0014821	phasic smooth muscle contraction	10/2602	23/18903	0.000493817	0.00737836	0.00598242	10	3.15861
BP	GO:0006576	cellular biogenic amine metabolic process	26/2602	97/18903	0.000502422	0.00748788	0.00607121	26	1.94726
BP	GO:0045745	positive regulation of G protein-coupled receptor signaling pathway	11/2602	27/18903	0.000510637	0.00756696	0.00613534	11	2.95973
BP	GO:0030595	leukocyte chemotaxis	52/2602	240/18903	0.000511733	0.00756696	0.00613534	52	1.57404
BP	GO:0032729	positive regulation of interferon-gamma production	22/2602	77/18903	0.000514329	0.00756696	0.00613534	22	2.07566
BP	GO:0010232	vascular transport	24/2602	87/18903	0.000516694	0.00756696	0.00613534	24	2.00408
BP	GO:0150104	transport across blood-brain barrier	24/2602	87/18903	0.000516694	0.00756696	0.00613534	24	2.00408
BP	GO:0014075	response to amine	15/2602	44/18903	0.000516749	0.00756696	0.00613534	15	2.47664
BP	GO:0098815	modulation of excitatory postsynaptic potential	15/2602	44/18903	0.000516749	0.00756696	0.00613534	15	2.47664
BP	GO:1905954	positive regulation of lipid localization	29/2602	113/18903	0.000540478	0.00789475	0.00640111	29	1.86442
BP	GO:1903825	organic acid transmembrane transport	37/2602	156/18903	0.000542529	0.00790503	0.00640945	37	1.72306
BP	GO:0008202	steroid metabolic process	66/2602	323/18903	0.000559329	0.00812966	0.00659157	66	1.48445
BP	GO:0072330	monocarboxylic acid biosynthetic process	48/2602	218/18903	0.00056549	0.00819891	0.00664773	48	1.59959
BP	GO:0045165	cell fate commitment	59/2602	282/18903	0.000579096	0.0083755	0.0067909	59	1.51994
BP	GO:0006882	cellular zinc ion homeostasis	14/2602	40/18903	0.000581939	0.00839594	0.00680747	14	2.54268
BP	GO:0019884	antigen processing and presentation of exogenous antigen	16/2602	49/18903	0.000588211	0.00846563	0.00686398	16	2.37218
BP	GO:0002704	negative regulation of leukocyte mediated immunity	20/2602	68/18903	0.000604215	0.00863249	0.00699927	20	2.1367
BP	GO:0032024	positive regulation of insulin secretion	20/2602	68/18903	0.000604215	0.00863249	0.00699927	20	2.1367
BP	GO:0046503	glycerolipid catabolic process	20/2602	68/18903	0.000604215	0.00863249	0.00699927	20	2.1367
BP	GO:0007517	muscle organ development	70/2602	348/18903	0.000613988	0.00875081	0.00709521	70	1.46131
BP	GO:0007189	adenylate cyclase-activating G protein-coupled receptor signaling pathway	37/2602	157/18903	0.000617339	0.00877728	0.00711667	37	1.71209
BP	GO:0032370	positive regulation of lipid transport	24/2602	88/18903	0.000619115	0.00878126	0.0071199	24	1.98131
BP	GO:0016486	peptide hormone processing	13/2602	36/18903	0.000645132	0.009118	0.00739292	13	2.6234
BP	GO:0051703	biological process involved in intraspecies interaction between organisms	17/2602	54/18903	0.000645962	0.009118	0.00739292	17	2.28707
BP	GO:0031349	positive regulation of defense response	63/2602	307/18903	0.000656264	0.00922978	0.00748356	63	1.49082
BP	GO:0001708	cell fate specification	28/2602	109/18903	0.000657025	0.00922978	0.00748356	28	1.86619
BP	GO:0060485	mesenchyme development	64/2602	313/18903	0.000659653	0.00924459	0.00749557	64	1.48545
BP	GO:0006775	fat-soluble vitamin metabolic process	15/2602	45/18903	0.000677552	0.00942793	0.00764422	15	2.4216
BP	GO:0042551	neuron maturation	15/2602	45/18903	0.000677552	0.00942793	0.00764422	15	2.4216
BP	GO:1901381	positive regulation of potassium ion transmembrane transport	15/2602	45/18903	0.000677552	0.00942793	0.00764422	15	2.4216
BP	GO:0006641	triglyceride metabolic process	27/2602	104/18903	0.000681442	0.00945965	0.00766994	27	1.88605
BP	GO:0002643	regulation of tolerance induction	9/2602	20/18903	0.00069845	0.00953786	0.00773336	9	3.26916
BP	GO:0048670	regulation of collateral sprouting	9/2602	20/18903	0.00069845	0.00953786	0.00773336	9	3.26916
BP	GO:0048880	sensory system development	78/2602	398/18903	0.000699867	0.00953786	0.00773336	78	1.42375
BP	GO:0010644	cell communication by electrical coupling	12/2602	32/18903	0.000700071	0.00953786	0.00773336	12	2.7243
BP	GO:0034367	protein-containing complex remodeling	12/2602	32/18903	0.000700071	0.00953786	0.00773336	12	2.7243
BP	GO:0035115	embryonic forelimb morphogenesis	12/2602	32/18903	0.000700071	0.00953786	0.00773336	12	2.7243
BP	GO:0050482	arachidonic acid secretion	12/2602	32/18903	0.000700071	0.00953786	0.00773336	12	2.7243
BP	GO:1903963	arachidonate transport	12/2602	32/18903	0.000700071	0.00953786	0.00773336	12	2.7243
BP	GO:0006909	phagocytosis	64/2602	314/18903	0.000719423	0.00977882	0.00792873	64	1.48072
BP	GO:0001759	organ induction	10/2602	24/18903	0.000742736	0.00994203	0.00806106	10	3.027
BP	GO:0034587	piRNA metabolic process	10/2602	24/18903	0.000742736	0.00994203	0.00806106	10	3.027
BP	GO:0033604	negative regulation of catecholamine secretion	7/2602	13/18903	0.000743506	0.00994203	0.00806106	7	3.91181
BP	GO:0033605	positive regulation of catecholamine secretion	7/2602	13/18903	0.000743506	0.00994203	0.00806106	7	3.91181
BP	GO:0042363	fat-soluble vitamin catabolic process	7/2602	13/18903	0.000743506	0.00994203	0.00806106	7	3.91181
BP	GO:0014074	response to purine-containing compound	34/2602	142/18903	0.000744975	0.00994203	0.00806106	34	1.73946
BP	GO:0035107	appendage morphogenesis	34/2602	142/18903	0.000744975	0.00994203	0.00806106	34	1.73946
BP	GO:0035108	limb morphogenesis	34/2602	142/18903	0.000744975	0.00994203	0.00806106	34	1.73946
BP	GO:0007193	adenylate cyclase-inhibiting G protein-coupled receptor signaling pathway	22/2602	79/18903	0.000754791	0.0100502	0.00814875	22	2.02311
BP	GO:0002695	negative regulation of leukocyte activation	44/2602	198/18903	0.000766586	0.0101841	0.00825737	44	1.6144
BP	GO:0051281	positive regulation of release of sequestered calcium ion into cytosol	14/2602	41/18903	0.00077292	0.0102451	0.0083068	14	2.48066
BP	GO:0048469	cell maturation	42/2602	187/18903	0.000795848	0.0105253	0.00853395	42	1.63167
BP	GO:0060560	developmental growth involved in morphogenesis	50/2602	233/18903	0.000813189	0.0107304	0.00870031	50	1.55897
BP	GO:0055078	sodium ion homeostasis	17/2602	55/18903	0.000816575	0.010751	0.00871694	17	2.24548
BP	GO:0044242	cellular lipid catabolic process	48/2602	222/18903	0.00086098	0.0112622	0.00913144	48	1.57077
BP	GO:0030450	regulation of complement activation, classical pathway	6/2602	10/18903	0.000863076	0.0112622	0.00913144	6	4.35888
BP	GO:0060920	cardiac pacemaker cell differentiation	6/2602	10/18903	0.000863076	0.0112622	0.00913144	6	4.35888
BP	GO:0070472	regulation of uterine smooth muscle contraction	6/2602	10/18903	0.000863076	0.0112622	0.00913144	6	4.35888
BP	GO:0001662	behavioral fear response	13/2602	37/18903	0.000870508	0.0112839	0.00914908	13	2.5525
BP	GO:0001941	postsynaptic membrane organization	13/2602	37/18903	0.000870508	0.0112839	0.00914908	13	2.5525
BP	GO:0010092	specification of animal organ identity	13/2602	37/18903	0.000870508	0.0112839	0.00914908	13	2.5525
BP	GO:0051591	response to cAMP	24/2602	90/18903	0.000878031	0.0113433	0.00919724	24	1.93728
BP	GO:0048806	genitalia development	15/2602	46/18903	0.000878953	0.0113433	0.00919724	15	2.36896
BP	GO:0051146	striated muscle cell differentiation	60/2602	293/18903	0.000917832	0.0118191	0.009583	60	1.48767
BP	GO:0030850	prostate gland development	16/2602	51/18903	0.000962376	0.0123276	0.00999526	16	2.27915
BP	GO:1905039	carboxylic acid transmembrane transport	36/2602	155/18903	0.000962959	0.0123276	0.00999526	36	1.68731
BP	GO:0045907	positive regulation of vasoconstriction	12/2602	33/18903	0.000963615	0.0123276	0.00999526	12	2.64174
BP	GO:0048791	calcium ion-regulated exocytosis of neurotransmitter	8/2602	17/18903	0.000970836	0.0123661	0.0100265	8	3.41873
BP	GO:0060457	negative regulation of digestive system process	8/2602	17/18903	0.000970836	0.0123661	0.0100265	8	3.41873
BP	GO:0016051	carbohydrate biosynthetic process	46/2602	212/18903	0.00100801	0.0127793	0.0103615	46	1.57632
BP	GO:0002703	regulation of leukocyte mediated immunity	51/2602	241/18903	0.00100862	0.0127793	0.0103615	51	1.53736
BP	GO:0030198	extracellular matrix organization	64/2602	318/18903	0.00100981	0.0127793	0.0103615	64	1.4621
BP	GO:0055069	zinc ion homeostasis	14/2602	42/18903	0.0010142	0.0128073	0.0103842	14	2.4216
BP	GO:0051216	cartilage development	44/2602	201/18903	0.00106121	0.0133722	0.0108423	44	1.5903
BP	GO:0090497	mesenchymal cell migration	18/2602	61/18903	0.00106635	0.0133801	0.0108486	18	2.14371
BP	GO:0045921	positive regulation of exocytosis	23/2602	86/18903	0.00106639	0.0133801	0.0108486	23	1.94291
BP	GO:0060973	cell migration involved in heart development	9/2602	21/18903	0.00107386	0.013445	0.0109013	9	3.11348
BP	GO:0048668	collateral sprouting	10/2602	25/18903	0.00108632	0.0135473	0.0109842	10	2.90592
BP	GO:0050770	regulation of axonogenesis	36/2602	156/18903	0.00108909	0.0135473	0.0109842	36	1.67649
BP	GO:0031343	positive regulation of cell killing	19/2602	66/18903	0.00109126	0.0135473	0.0109842	19	2.09138
BP	GO:0071300	cellular response to retinoic acid	19/2602	66/18903	0.00109126	0.0135473	0.0109842	19	2.09138
BP	GO:0043062	extracellular structure organization	64/2602	319/18903	0.00109701	0.0135899	0.0110188	64	1.45751
BP	GO:0097529	myeloid leukocyte migration	51/2602	242/18903	0.00111045	0.0137274	0.0111303	51	1.53101
BP	GO:0150063	visual system development	76/2602	392/18903	0.00111446	0.0137481	0.0111471	76	1.40848
BP	GO:0008542	visual learning	15/2602	47/18903	0.00112875	0.0138372	0.0112193	15	2.31855
BP	GO:0140353	lipid export from cell	15/2602	47/18903	0.00112875	0.0138372	0.0112193	15	2.31855
BP	GO:2001222	regulation of neuron migration	15/2602	47/18903	0.00112875	0.0138372	0.0112193	15	2.31855
BP	GO:0001823	mesonephros development	26/2602	102/18903	0.00113662	0.0139046	0.0112739	26	1.85181
BP	GO:0002706	regulation of lymphocyte mediated immunity	40/2602	179/18903	0.00115807	0.0140817	0.0114176	40	1.62342
BP	GO:0002209	behavioral defense response	13/2602	38/18903	0.00115829	0.0140817	0.0114176	13	2.48533
BP	GO:0043368	positive T cell selection	13/2602	38/18903	0.00115829	0.0140817	0.0114176	13	2.48533
BP	GO:0060993	kidney morphogenesis	25/2602	97/18903	0.00118296	0.014352	0.0116367	25	1.87237
BP	GO:0048638	regulation of developmental growth	66/2602	332/18903	0.00118541	0.0143521	0.0116367	66	1.44421
BP	GO:0035176	social behavior	16/2602	52/18903	0.00121488	0.0146786	0.0119015	16	2.23532
BP	GO:0072676	lymphocyte migration	30/2602	124/18903	0.00123955	0.0149459	0.0121182	30	1.75761
BP	GO:0046631	alpha-beta T cell activation	39/2602	174/18903	0.00124807	0.0150002	0.0121623	39	1.62832
BP	GO:0072073	kidney epithelium development	34/2602	146/18903	0.00124916	0.0150002	0.0121623	34	1.6918
BP	GO:0032526	response to retinoic acid	27/2602	108/18903	0.00126376	0.0150851	0.0122311	27	1.8162
BP	GO:0001910	regulation of leukocyte mediated cytotoxicity	23/2602	87/18903	0.00126394	0.0150851	0.0122311	23	1.92058
BP	GO:0071277	cellular response to calcium ion	23/2602	87/18903	0.00126394	0.0150851	0.0122311	23	1.92058
BP	GO:0015697	quaternary ammonium group transport	7/2602	14/18903	0.00131074	0.0154862	0.0125563	7	3.6324
BP	GO:0042136	neurotransmitter biosynthetic process	7/2602	14/18903	0.00131074	0.0154862	0.0125563	7	3.6324
BP	GO:0045059	positive thymic T cell selection	7/2602	14/18903	0.00131074	0.0154862	0.0125563	7	3.6324
BP	GO:0060732	positive regulation of inositol phosphate biosynthetic process	7/2602	14/18903	0.00131074	0.0154862	0.0125563	7	3.6324
BP	GO:0099171	presynaptic modulation of chemical synaptic transmission	7/2602	14/18903	0.00131074	0.0154862	0.0125563	7	3.6324
BP	GO:0072006	nephron development	35/2602	152/18903	0.0013191	0.0155537	0.0126111	35	1.67281
BP	GO:0007187	G protein-coupled receptor signaling pathway, coupled to cyclic nucleotide second messenger	19/2602	67/18903	0.00132969	0.0156471	0.0126868	19	2.06017
BP	GO:0050866	negative regulation of cell activation	47/2602	221/18903	0.0013941	0.0163723	0.0132747	47	1.545
BP	GO:0006865	amino acid transport	34/2602	147/18903	0.00141421	0.0165424	0.0134127	34	1.68029
BP	GO:0051592	response to calcium ion	34/2602	147/18903	0.00141421	0.0165424	0.0134127	34	1.68029
BP	GO:0006953	acute-phase response	15/2602	48/18903	0.00143571	0.0167271	0.0135625	15	2.27025
BP	GO:0045776	negative regulation of blood pressure	15/2602	48/18903	0.00143571	0.0167271	0.0135625	15	2.27025
BP	GO:0006835	dicarboxylic acid transport	24/2602	93/18903	0.00144037	0.0167482	0.0135795	24	1.87479
BP	GO:0030902	hindbrain development	35/2602	153/18903	0.00148833	0.0172717	0.014004	35	1.66188
BP	GO:0050708	regulation of protein secretion	53/2602	257/18903	0.00149821	0.017352	0.0140691	53	1.49819
BP	GO:0007632	visual behavior	16/2602	53/18903	0.00152107	0.0175487	0.0142286	16	2.19315
BP	GO:0044060	regulation of endocrine process	13/2602	39/18903	0.00152117	0.0175487	0.0142286	13	2.4216
BP	GO:0048839	inner ear development	42/2602	193/18903	0.00153299	0.0176024	0.0142721	42	1.58094
BP	GO:0001696	gastric acid secretion	8/2602	18/18903	0.00153781	0.0176024	0.0142721	8	3.2288
BP	GO:0003128	heart field specification	8/2602	18/18903	0.00153781	0.0176024	0.0142721	8	3.2288
BP	GO:0098962	regulation of postsynaptic neurotransmitter receptor activity	8/2602	18/18903	0.00153781	0.0176024	0.0142721	8	3.2288
BP	GO:0035821	modulation of process of another organism	10/2602	26/18903	0.00154947	0.017667	0.0143245	10	2.79415
BP	GO:0051238	sequestering of metal ion	10/2602	26/18903	0.00154947	0.017667	0.0143245	10	2.79415
BP	GO:0051966	regulation of synaptic transmission, glutamatergic	21/2602	78/18903	0.00157424	0.0179147	0.0145253	21	1.95591
BP	GO:0007620	copulation	9/2602	22/18903	0.00159702	0.0181148	0.0146876	9	2.97196
BP	GO:0033559	unsaturated fatty acid metabolic process	28/2602	115/18903	0.001598	0.0181148	0.0146876	28	1.76882
BP	GO:0050994	regulation of lipid catabolic process	18/2602	63/18903	0.00160433	0.0181433	0.0147107	18	2.07566
BP	GO:1901605	alpha-amino acid metabolic process	44/2602	205/18903	0.00160669	0.0181433	0.0147107	44	1.55927
BP	GO:0030239	myofibril assembly	19/2602	68/18903	0.00161099	0.0181569	0.0147217	19	2.02987
BP	GO:0006690	icosanoid metabolic process	30/2602	126/18903	0.0016232	0.0182595	0.0148049	30	1.72971
BP	GO:0010721	negative regulation of cell development	41/2602	188/18903	0.00165845	0.0184487	0.0149583	41	1.58434
BP	GO:0050729	positive regulation of inflammatory response	35/2602	154/18903	0.00167613	0.0184487	0.0149583	35	1.65109
BP	GO:0003139	secondary heart field specification	6/2602	11/18903	0.00167772	0.0184487	0.0149583	6	3.96262
BP	GO:0007494	midgut development	6/2602	11/18903	0.00167772	0.0184487	0.0149583	6	3.96262
BP	GO:0021892	cerebral cortex GABAergic interneuron differentiation	6/2602	11/18903	0.00167772	0.0184487	0.0149583	6	3.96262
BP	GO:0035112	genitalia morphogenesis	6/2602	11/18903	0.00167772	0.0184487	0.0149583	6	3.96262
BP	GO:0061303	cornea development in camera-type eye	6/2602	11/18903	0.00167772	0.0184487	0.0149583	6	3.96262
BP	GO:0070471	uterine smooth muscle contraction	6/2602	11/18903	0.00167772	0.0184487	0.0149583	6	3.96262
BP	GO:0070944	neutrophil-mediated killing of bacterium	6/2602	11/18903	0.00167772	0.0184487	0.0149583	6	3.96262
BP	GO:1904729	regulation of intestinal lipid absorption	6/2602	11/18903	0.00167772	0.0184487	0.0149583	6	3.96262
BP	GO:2000826	regulation of heart morphogenesis	6/2602	11/18903	0.00167772	0.0184487	0.0149583	6	3.96262
BP	GO:2000833	positive regulation of steroid hormone secretion	6/2602	11/18903	0.00167772	0.0184487	0.0149583	6	3.96262
BP	GO:0060914	heart formation	12/2602	35/18903	0.00173964	0.0190581	0.0154525	12	2.49079
BP	GO:0071398	cellular response to fatty acid	12/2602	35/18903	0.00173964	0.0190581	0.0154525	12	2.49079
BP	GO:0035094	response to nicotine	15/2602	49/18903	0.0018096	0.0197877	0.016044	15	2.22392
BP	GO:0099173	postsynapse organization	37/2602	166/18903	0.00181789	0.0198414	0.0160875	37	1.61926
BP	GO:0086001	cardiac muscle cell action potential	21/2602	79/18903	0.00187094	0.0203825	0.0165263	21	1.93115
BP	GO:0071772	response to BMP	39/2602	178/18903	0.00193999	0.0210298	0.0170511	39	1.59173
BP	GO:0071773	cellular response to BMP stimulus	39/2602	178/18903	0.00193999	0.0210298	0.0170511	39	1.59173
BP	GO:0055002	striated muscle cell development	19/2602	69/18903	0.0019411	0.0210298	0.0170511	19	2.00045
BP	GO:0002507	tolerance induction	11/2602	31/18903	0.00195972	0.0211535	0.0171513	11	2.57783
BP	GO:0019433	triglyceride catabolic process	11/2602	31/18903	0.00195972	0.0211535	0.0171513	11	2.57783
BP	GO:0045923	positive regulation of fatty acid metabolic process	13/2602	40/18903	0.00197339	0.0212619	0.0172393	13	2.36106
BP	GO:0001654	eye development	74/2602	388/18903	0.00202282	0.0217546	0.0176387	74	1.38555
BP	GO:0030509	BMP signaling pathway	37/2602	167/18903	0.00203193	0.0218127	0.0176858	37	1.60957
BP	GO:0032496	response to lipopolysaccharide	66/2602	339/18903	0.00204101	0.0218701	0.0177324	66	1.41439
BP	GO:0002274	myeloid leukocyte activation	49/2602	237/18903	0.00208666	0.0223185	0.018096	49	1.502
BP	GO:0021782	glial cell development	28/2602	117/18903	0.00210166	0.0224381	0.018193	28	1.73858
BP	GO:0021537	telencephalon development	52/2602	255/18903	0.00212363	0.0226315	0.0183497	52	1.48145
BP	GO:0071827	plasma lipoprotein particle organization	14/2602	45/18903	0.00214511	0.0226823	0.0183909	14	2.26016
BP	GO:0001963	synaptic transmission, dopaminergic	10/2602	27/18903	0.00216055	0.0226823	0.0183909	10	2.69067
BP	GO:0021895	cerebral cortex neuron differentiation	10/2602	27/18903	0.00216055	0.0226823	0.0183909	10	2.69067
BP	GO:0036037	CD8-positive, alpha-beta T cell activation	10/2602	27/18903	0.00216055	0.0226823	0.0183909	10	2.69067
BP	GO:0042133	neurotransmitter metabolic process	10/2602	27/18903	0.00216055	0.0226823	0.0183909	10	2.69067
BP	GO:0071280	cellular response to copper ion	10/2602	27/18903	0.00216055	0.0226823	0.0183909	10	2.69067
BP	GO:0002517	T cell tolerance induction	7/2602	15/18903	0.00216702	0.0226823	0.0183909	7	3.39024
BP	GO:0006570	tyrosine metabolic process	7/2602	15/18903	0.00216702	0.0226823	0.0183909	7	3.39024
BP	GO:0009111	vitamin catabolic process	7/2602	15/18903	0.00216702	0.0226823	0.0183909	7	3.39024
BP	GO:1904936	interneuron migration	7/2602	15/18903	0.00216702	0.0226823	0.0183909	7	3.39024
BP	GO:0043010	camera-type eye development	66/2602	340/18903	0.00219958	0.0229821	0.018634	66	1.41023
BP	GO:0051961	negative regulation of nervous system development	34/2602	151/18903	0.0022784	0.0237633	0.0192674	34	1.63578
BP	GO:0048169	regulation of long-term neuronal synaptic plasticity	9/2602	23/18903	0.00230622	0.0240109	0.0194682	9	2.84275
BP	GO:0061448	connective tissue development	55/2602	274/18903	0.00232326	0.0240935	0.0195352	55	1.45826
BP	GO:0042130	negative regulation of T cell proliferation	19/2602	70/18903	0.00232647	0.0240935	0.0195352	19	1.97187
BP	GO:1901016	regulation of potassium ion transmembrane transporter activity	19/2602	70/18903	0.00232647	0.0240935	0.0195352	19	1.97187
BP	GO:0002923	regulation of humoral immune response mediated by circulating immunoglobulin	8/2602	19/18903	0.00233814	0.0241293	0.0195642	8	3.05886
BP	GO:2001185	regulation of CD8-positive, alpha-beta T cell activation	8/2602	19/18903	0.00233814	0.0241293	0.0195642	8	3.05886
BP	GO:0034341	response to interferon-gamma	32/2602	140/18903	0.00234577	0.0241655	0.0195936	32	1.66052
BP	GO:0010976	positive regulation of neuron projection development	35/2602	157/18903	0.00236791	0.0243509	0.0197439	35	1.61954
BP	GO:0042692	muscle cell differentiation	77/2602	409/18903	0.00238661	0.0245004	0.019865	77	1.3677
BP	GO:0035249	synaptic transmission, glutamatergic	25/2602	102/18903	0.00250957	0.0257176	0.020852	25	1.78059
BP	GO:0046461	neutral lipid catabolic process	13/2602	41/18903	0.00253075	0.0258445	0.0209549	13	2.30347
BP	GO:0046464	acylglycerol catabolic process	13/2602	41/18903	0.00253075	0.0258445	0.0209549	13	2.30347
BP	GO:0002697	regulation of immune effector process	72/2602	379/18903	0.00255586	0.0260556	0.021126	72	1.38012
BP	GO:0051346	negative regulation of hydrolase activity	71/2602	373/18903	0.00258852	0.0263428	0.0213589	71	1.38284
BP	GO:0001657	ureteric bud development	24/2602	97/18903	0.00265013	0.0269231	0.0218294	24	1.79748
BP	GO:0051339	regulation of lyase activity	20/2602	76/18903	0.00269856	0.0272785	0.0221176	20	1.91179
BP	GO:0002920	regulation of humoral immune response	14/2602	46/18903	0.00269905	0.0272785	0.0221176	14	2.21102
BP	GO:2000273	positive regulation of signaling receptor activity	14/2602	46/18903	0.00269905	0.0272785	0.0221176	14	2.21102
BP	GO:0034308	primary alcohol metabolic process	26/2602	108/18903	0.00272137	0.0274569	0.0222622	26	1.74893
BP	GO:0002548	monocyte chemotaxis	19/2602	71/18903	0.00277408	0.0279407	0.0226544	19	1.9441
BP	GO:0031667	response to nutrient levels	87/2602	474/18903	0.00278265	0.0279608	0.0226708	87	1.33341
BP	GO:0001656	metanephros development	23/2602	92/18903	0.00279037	0.0279608	0.0226708	23	1.8162
BP	GO:0002028	regulation of sodium ion transport	23/2602	92/18903	0.00279037	0.0279608	0.0226708	23	1.8162
BP	GO:0045761	regulation of adenylate cyclase activity	16/2602	56/18903	0.00285194	0.0285291	0.0231316	16	2.07566
BP	GO:0042472	inner ear morphogenesis	25/2602	103/18903	0.0028893	0.0287472	0.0233084	25	1.7633
BP	GO:0050773	regulation of dendrite development	25/2602	103/18903	0.0028893	0.0287472	0.0233084	25	1.7633
BP	GO:0042113	B cell activation	67/2602	350/18903	0.00291399	0.0287472	0.0233084	67	1.39069
BP	GO:2000243	positive regulation of reproductive process	22/2602	87/18903	0.00292799	0.0287472	0.0233084	22	1.83707
BP	GO:0097553	calcium ion transmembrane import into cytosol	39/2602	182/18903	0.00294288	0.0287472	0.0233084	39	1.55674
BP	GO:0010996	response to auditory stimulus	10/2602	28/18903	0.0029513	0.0287472	0.0233084	10	2.59457
BP	GO:0035640	exploration behavior	10/2602	28/18903	0.0029513	0.0287472	0.0233084	10	2.59457
BP	GO:0060041	retina development in camera-type eye	35/2602	159/18903	0.00295497	0.0287472	0.0233084	35	1.59917
BP	GO:0006216	cytidine catabolic process	6/2602	12/18903	0.00296601	0.0287472	0.0233084	6	3.6324
BP	GO:0009972	cytidine deamination	6/2602	12/18903	0.00296601	0.0287472	0.0233084	6	3.6324
BP	GO:0046087	cytidine metabolic process	6/2602	12/18903	0.00296601	0.0287472	0.0233084	6	3.6324
BP	GO:0051583	dopamine uptake involved in synaptic transmission	6/2602	12/18903	0.00296601	0.0287472	0.0233084	6	3.6324
BP	GO:0051934	catecholamine uptake involved in synaptic transmission	6/2602	12/18903	0.00296601	0.0287472	0.0233084	6	3.6324
BP	GO:0060442	branching involved in prostate gland morphogenesis	6/2602	12/18903	0.00296601	0.0287472	0.0233084	6	3.6324
BP	GO:0070943	neutrophil-mediated killing of symbiont cell	6/2602	12/18903	0.00296601	0.0287472	0.0233084	6	3.6324
BP	GO:0086015	SA node cell action potential	6/2602	12/18903	0.00296601	0.0287472	0.0233084	6	3.6324
BP	GO:0086018	SA node cell to atrial cardiac muscle cell signaling	6/2602	12/18903	0.00296601	0.0287472	0.0233084	6	3.6324
BP	GO:0035883	enteroendocrine cell differentiation	12/2602	37/18903	0.00296676	0.0287472	0.0233084	12	2.35615
BP	GO:0086019	cell-cell signaling involved in cardiac conduction	12/2602	37/18903	0.00296676	0.0287472	0.0233084	12	2.35615
BP	GO:0006631	fatty acid metabolic process	75/2602	400/18903	0.00300171	0.0290379	0.0235441	75	1.36215
BP	GO:0046394	carboxylic acid biosynthetic process	63/2602	326/18903	0.00303937	0.0293539	0.0238003	63	1.40393
BP	GO:0051279	regulation of release of sequestered calcium ion into cytosol	21/2602	82/18903	0.00306004	0.0294152	0.02385	21	1.8605
BP	GO:0072163	mesonephric epithelium development	24/2602	98/18903	0.00306074	0.0294152	0.02385	24	1.77913
BP	GO:0072164	mesonephric tubule development	24/2602	98/18903	0.00306074	0.0294152	0.02385	24	1.77913
BP	GO:0071674	mononuclear cell migration	43/2602	206/18903	0.00312932	0.0300251	0.0243445	43	1.51644
BP	GO:0031279	regulation of cyclase activity	20/2602	77/18903	0.00318277	0.0304829	0.0247157	20	1.88696
BP	GO:0042180	cellular ketone metabolic process	45/2602	218/18903	0.00318742	0.0304829	0.0247157	45	1.49961
BP	GO:0043524	negative regulation of neuron apoptotic process	34/2602	154/18903	0.0031948	0.0305038	0.0247327	34	1.60392
BP	GO:0010463	mesenchymal cell proliferation	13/2602	42/18903	0.00321059	0.0305058	0.0247343	13	2.24863
BP	GO:0014002	astrocyte development	13/2602	42/18903	0.00321059	0.0305058	0.0247343	13	2.24863
BP	GO:0021983	pituitary gland development	13/2602	42/18903	0.00321059	0.0305058	0.0247343	13	2.24863
BP	GO:0030539	male genitalia development	9/2602	24/18903	0.00324432	0.0307765	0.0249538	9	2.7243
BP	GO:0003333	amino acid transmembrane transport	25/2602	104/18903	0.00331653	0.0314108	0.0254681	25	1.74635
BP	GO:0010919	regulation of inositol phosphate biosynthetic process	7/2602	16/18903	0.00339809	0.0319769	0.0259271	7	3.17835
BP	GO:0046135	pyrimidine nucleoside catabolic process	7/2602	16/18903	0.00339809	0.0319769	0.0259271	7	3.17835
BP	GO:0046321	positive regulation of fatty acid oxidation	7/2602	16/18903	0.00339809	0.0319769	0.0259271	7	3.17835
BP	GO:0048172	regulation of short-term neuronal synaptic plasticity	7/2602	16/18903	0.00339809	0.0319769	0.0259271	7	3.17835
BP	GO:0031998	regulation of fatty acid beta-oxidation	8/2602	20/18903	0.00343127	0.0321329	0.0260535	8	2.90592
BP	GO:0042474	middle ear morphogenesis	8/2602	20/18903	0.00343127	0.0321329	0.0260535	8	2.90592
BP	GO:0002820	negative regulation of adaptive immune response	17/2602	62/18903	0.00344185	0.0321329	0.0260535	17	1.99196
BP	GO:0046888	negative regulation of hormone secretion	17/2602	62/18903	0.00344185	0.0321329	0.0260535	17	1.99196
BP	GO:0051480	regulation of cytosolic calcium ion concentration	15/2602	52/18903	0.00344603	0.0321329	0.0260535	15	2.09561
BP	GO:0090183	regulation of kidney development	11/2602	33/18903	0.0034475	0.0321329	0.0260535	11	2.4216
BP	GO:0002823	negative regulation of adaptive immune response based on somatic recombination of immune receptors built from immunoglobulin superfamily domains	16/2602	57/18903	0.00346735	0.0322156	0.0261206	16	2.03924
BP	GO:0043113	receptor clustering	16/2602	57/18903	0.00346735	0.0322156	0.0261206	16	2.03924
BP	GO:0016053	organic acid biosynthetic process	63/2602	328/18903	0.00351649	0.0326206	0.026449	63	1.39537
BP	GO:0032368	regulation of lipid transport	34/2602	155/18903	0.00356309	0.0330007	0.0267572	34	1.59357
BP	GO:0022408	negative regulation of cell-cell adhesion	42/2602	202/18903	0.00373402	0.0345066	0.0279781	42	1.5105
BP	GO:0045913	positive regulation of carbohydrate metabolic process	20/2602	78/18903	0.00373743	0.0345066	0.0279781	20	1.86277
BP	GO:0019722	calcium-mediated signaling	43/2602	208/18903	0.00376702	0.0347252	0.0281554	43	1.50186
BP	GO:0002065	columnar/cuboidal epithelial cell differentiation	27/2602	116/18903	0.00378028	0.0347383	0.0281661	27	1.69094
BP	GO:0046916	cellular transition metal ion homeostasis	27/2602	116/18903	0.00378028	0.0347383	0.0281661	27	1.69094
BP	GO:0072337	modified amino acid transport	12/2602	38/18903	0.00380144	0.0348782	0.0282794	12	2.29415
BP	GO:0009636	response to toxic substance	50/2602	250/18903	0.00384048	0.0351815	0.0285253	50	1.45296
BP	GO:0006638	neutral lipid metabolic process	30/2602	133/18903	0.00387637	0.0354549	0.028747	30	1.63868
BP	GO:0060037	pharyngeal system development	10/2602	29/18903	0.00395658	0.0360114	0.0291983	10	2.5051
BP	GO:0060402	calcium ion transport into cytosol	10/2602	29/18903	0.00395658	0.0360114	0.0291983	10	2.5051
BP	GO:1901018	positive regulation of potassium ion transmembrane transporter activity	10/2602	29/18903	0.00395658	0.0360114	0.0291983	10	2.5051
BP	GO:1905952	regulation of lipid localization	39/2602	185/18903	0.00396175	0.0360114	0.0291983	39	1.5315
BP	GO:0001763	morphogenesis of a branching structure	42/2602	203/18903	0.00409574	0.0371206	0.0300976	42	1.50306
BP	GO:0001894	tissue homeostasis	54/2602	275/18903	0.00409642	0.0371206	0.0300976	54	1.42654
BP	GO:0019731	antibacterial humoral response	17/2602	63/18903	0.00412093	0.0372278	0.0301845	17	1.96034
BP	GO:0070542	response to fatty acid	17/2602	63/18903	0.00412093	0.0372278	0.0301845	17	1.96034
BP	GO:0046189	phenol-containing compound biosynthetic process	14/2602	48/18903	0.00415975	0.0374632	0.0303754	14	2.1189
BP	GO:0071825	protein-lipid complex subunit organization	14/2602	48/18903	0.00415975	0.0374632	0.0303754	14	2.1189
BP	GO:0019933	cAMP-mediated signaling	15/2602	53/18903	0.00420588	0.0378207	0.0306652	15	2.05607
BP	GO:0035282	segmentation	25/2602	106/18903	0.0043319	0.0388944	0.0315358	25	1.7134
BP	GO:0008544	epidermis development	68/2602	362/18903	0.00435116	0.0390076	0.0316276	68	1.36466
BP	GO:0007548	sex differentiation	56/2602	288/18903	0.00435968	0.0390244	0.0316412	56	1.4126
BP	GO:0019755	one-carbon compound transport	9/2602	25/18903	0.00445819	0.0398455	0.032307	9	2.61533
BP	GO:0045103	intermediate filament-based process	22/2602	90/18903	0.00456166	0.0407083	0.0330065	22	1.77584
BP	GO:0050768	negative regulation of neurogenesis	32/2602	146/18903	0.00465152	0.0414472	0.0336057	32	1.59228
BP	GO:0035418	protein localization to synapse	18/2602	69/18903	0.00474992	0.0422599	0.0342646	18	1.89516
BP	GO:0007501	mesodermal cell fate specification	6/2602	13/18903	0.00487102	0.0428506	0.0347435	6	3.35298
BP	GO:0045741	positive regulation of epidermal growth factor-activated receptor activity	6/2602	13/18903	0.00487102	0.0428506	0.0347435	6	3.35298
BP	GO:0045916	negative regulation of complement activation	6/2602	13/18903	0.00487102	0.0428506	0.0347435	6	3.35298
BP	GO:1900452	regulation of long-term synaptic depression	6/2602	13/18903	0.00487102	0.0428506	0.0347435	6	3.35298
BP	GO:1904478	regulation of intestinal absorption	6/2602	13/18903	0.00487102	0.0428506	0.0347435	6	3.35298
BP	GO:2001053	regulation of mesenchymal cell apoptotic process	6/2602	13/18903	0.00487102	0.0428506	0.0347435	6	3.35298
BP	GO:0008090	retrograde axonal transport	8/2602	21/18903	0.00488199	0.0428506	0.0347435	8	2.76754
BP	GO:0032098	regulation of appetite	8/2602	21/18903	0.00488199	0.0428506	0.0347435	8	2.76754
BP	GO:0090026	positive regulation of monocyte chemotaxis	8/2602	21/18903	0.00488199	0.0428506	0.0347435	8	2.76754
BP	GO:0009311	oligosaccharide metabolic process	17/2602	64/18903	0.00490629	0.0429355	0.0348124	17	1.92971
BP	GO:0048002	antigen processing and presentation of peptide antigen	17/2602	64/18903	0.00490629	0.0429355	0.0348124	17	1.92971
BP	GO:0009798	axis specification	23/2602	96/18903	0.00493432	0.0431166	0.0349592	23	1.74052
BP	GO:0070374	positive regulation of ERK1 and ERK2 cascade	45/2602	223/18903	0.00495161	0.0432033	0.0350295	45	1.46599
BP	GO:0046640	regulation of alpha-beta T cell proliferation	13/2602	44/18903	0.00501433	0.0434406	0.0352219	13	2.14642
BP	GO:0001755	neural crest cell migration	16/2602	59/18903	0.00502651	0.0434406	0.0352219	16	1.97011
BP	GO:0001912	positive regulation of leukocyte mediated cytotoxicity	16/2602	59/18903	0.00502651	0.0434406	0.0352219	16	1.97011
BP	GO:0061098	positive regulation of protein tyrosine kinase activity	16/2602	59/18903	0.00502651	0.0434406	0.0352219	16	1.97011
BP	GO:0046660	female sex differentiation	28/2602	124/18903	0.00506565	0.0434406	0.0352219	28	1.64044
BP	GO:0051209	release of sequestered calcium ion into cytosol	28/2602	124/18903	0.00506565	0.0434406	0.0352219	28	1.64044
BP	GO:0072028	nephron morphogenesis	20/2602	80/18903	0.00508894	0.0434406	0.0352219	20	1.8162
BP	GO:0030857	negative regulation of epithelial cell differentiation	15/2602	54/18903	0.00509678	0.0434406	0.0352219	15	2.018
BP	GO:0042572	retinol metabolic process	15/2602	54/18903	0.00509678	0.0434406	0.0352219	15	2.018
BP	GO:0086002	cardiac muscle cell action potential involved in contraction	15/2602	54/18903	0.00509678	0.0434406	0.0352219	15	2.018
BP	GO:0002713	negative regulation of B cell mediated immunity	7/2602	17/18903	0.00509717	0.0434406	0.0352219	7	2.99139
BP	GO:0002890	negative regulation of immunoglobulin mediated immune response	7/2602	17/18903	0.00509717	0.0434406	0.0352219	7	2.99139
BP	GO:0002921	negative regulation of humoral immune response	7/2602	17/18903	0.00509717	0.0434406	0.0352219	7	2.99139
BP	GO:0032274	gonadotropin secretion	7/2602	17/18903	0.00509717	0.0434406	0.0352219	7	2.99139
BP	GO:0042481	regulation of odontogenesis	7/2602	17/18903	0.00509717	0.0434406	0.0352219	7	2.99139
BP	GO:0060192	negative regulation of lipase activity	7/2602	17/18903	0.00509717	0.0434406	0.0352219	7	2.99139
BP	GO:0001975	response to amphetamine	10/2602	30/18903	0.00521407	0.0441167	0.0357701	10	2.4216
BP	GO:0009072	aromatic amino acid family metabolic process	10/2602	30/18903	0.00521407	0.0441167	0.0357701	10	2.4216
BP	GO:0042744	hydrogen peroxide catabolic process	10/2602	30/18903	0.00521407	0.0441167	0.0357701	10	2.4216
BP	GO:0060292	long-term synaptic depression	10/2602	30/18903	0.00521407	0.0441167	0.0357701	10	2.4216
BP	GO:2000463	positive regulation of excitatory postsynaptic potential	10/2602	30/18903	0.00521407	0.0441167	0.0357701	10	2.4216
BP	GO:1901019	regulation of calcium ion transmembrane transporter activity	24/2602	102/18903	0.00527891	0.0446011	0.0361629	24	1.70936
BP	GO:0060537	muscle tissue development	77/2602	422/18903	0.00544826	0.045912	0.0372257	77	1.32557
BP	GO:0010565	regulation of cellular ketone metabolic process	30/2602	136/18903	0.00544971	0.045912	0.0372257	30	1.60253
BP	GO:0019935	cyclic-nucleotide-mediated signaling	21/2602	86/18903	0.00557502	0.0468334	0.0379728	21	1.77396
BP	GO:0061053	somite development	21/2602	86/18903	0.00557502	0.0468334	0.0379728	21	1.77396
BP	GO:0061387	regulation of extent of cell growth	25/2602	108/18903	0.00559512	0.046935	0.0380552	25	1.68167
BP	GO:0003014	renal system process	28/2602	125/18903	0.00569028	0.0475974	0.0385922	28	1.62731
BP	GO:0051283	negative regulation of sequestering of calcium ion	28/2602	125/18903	0.00569028	0.0475974	0.0385922	28	1.62731
BP	GO:0002237	response to molecule of bacterial origin	67/2602	360/18903	0.00575297	0.0480533	0.0389619	67	1.35206
BP	GO:0045926	negative regulation of growth	49/2602	249/18903	0.00577298	0.0481519	0.0390419	49	1.42962
BP	GO:0009566	fertilization	41/2602	201/18903	0.00583925	0.0486341	0.0394328	41	1.48187
BP	GO:0050769	positive regulation of neurogenesis	46/2602	231/18903	0.00584736	0.0486341	0.0394328	46	1.44667
BP	GO:0035235	ionotropic glutamate receptor signaling pathway	9/2602	26/18903	0.0059981	0.0495371	0.040165	9	2.51474
BP	GO:0042178	xenobiotic catabolic process	9/2602	26/18903	0.0059981	0.0495371	0.040165	9	2.51474
BP	GO:0046629	gamma-delta T cell activation	9/2602	26/18903	0.0059981	0.0495371	0.040165	9	2.51474
BP	GO:0060740	prostate gland epithelium morphogenesis	9/2602	26/18903	0.0059981	0.0495371	0.040165	9	2.51474
BP	GO:1990806	ligand-gated ion channel signaling pathway	9/2602	26/18903	0.0059981	0.0495371	0.040165	9	2.51474
BP	GO:0006066	alcohol metabolic process	68/2602	367/18903	0.0060335	0.0497594	0.0403452	68	1.34607
CC	GO:0042101	T cell receptor complex	70/2731	147/19869	3.77e-23	2.32e-20	1.81e-20	70	3.46446
CC	GO:0009897	external side of plasma membrane	144/2731	462/19869	1.36e-22	4.2e-20	3.27e-20	144	2.26764
CC	GO:0098802	plasma membrane signaling receptor complex	111/2731	319/19869	7.91e-22	1.62e-19	1.27e-19	111	2.53155
CC	GO:0034702	ion channel complex	100/2731	296/19869	9.31e-19	1.43e-16	1.12e-16	100	2.45789
CC	GO:0034703	cation channel complex	78/2731	222/19869	5.22e-16	6.42e-14	5.01e-14	78	2.55621
CC	GO:1902495	transmembrane transporter complex	108/2731	379/19869	2.86e-14	2.93e-12	2.29e-12	108	2.07319
CC	GO:0019814	immunoglobulin complex	61/2731	166/19869	7.94e-14	6.98e-12	5.45e-12	61	2.67347
CC	GO:0043025	neuronal cell body	128/2731	497/19869	4.52e-13	3.47e-11	2.71e-11	128	1.87373
CC	GO:1990351	transporter complex	109/2731	405/19869	1.29e-12	8.79e-11	6.86e-11	109	1.95806
CC	GO:0097060	synaptic membrane	102/2731	378/19869	5.74e-12	3.53e-10	2.75e-10	102	1.96319
CC	GO:0031225	anchored component of membrane	56/2731	169/19869	9.41e-11	5.26e-09	4.1e-09	56	2.41077
CC	GO:0062023	collagen-containing extracellular matrix	108/2731	433/19869	2.38e-10	1.2e-08	9.35e-09	108	1.81464
CC	GO:0042571	immunoglobulin complex, circulating	33/2731	76/19869	2.53e-10	1.2e-08	9.35e-09	33	3.15904
CC	GO:0016324	apical plasma membrane	94/2731	368/19869	9.3e-10	4.08e-08	3.19e-08	94	1.85838
CC	GO:0045211	postsynaptic membrane	73/2731	269/19869	4.44e-09	1.82e-07	1.42e-07	73	1.97435
CC	GO:0072562	blood microparticle	47/2731	145/19869	6.59e-09	2.42e-07	1.89e-07	47	2.35822
CC	GO:0042383	sarcolemma	45/2731	136/19869	6.7e-09	2.42e-07	1.89e-07	45	2.40729
CC	GO:0042613	MHC class II protein complex	13/2731	17/19869	8.43e-09	2.88e-07	2.25e-07	13	5.56351
CC	GO:0045177	apical part of cell	103/2731	435/19869	1.23e-08	3.99e-07	3.12e-07	103	1.72267
CC	GO:0008076	voltage-gated potassium channel complex	31/2731	79/19869	1.67e-08	5.14e-07	4.01e-07	31	2.85489
CC	GO:0034705	potassium channel complex	33/2731	89/19869	3.02e-08	8.86e-07	6.91e-07	33	2.6976
CC	GO:0099240	intrinsic component of synaptic membrane	50/2731	166/19869	3.33e-08	9.32e-07	7.27e-07	50	2.19137
CC	GO:0098984	neuron to neuron synapse	86/2731	351/19869	3.82e-08	1.02e-06	7.97e-07	86	1.78257
CC	GO:0099699	integral component of synaptic membrane	47/2731	155/19869	6.78e-08	1.74e-06	1.36e-06	47	2.20608
CC	GO:0098978	glutamatergic synapse	80/2731	324/19869	7.94e-08	1.95e-06	1.52e-06	80	1.79638
CC	GO:0099572	postsynaptic specialization	83/2731	342/19869	1.02e-07	2.42e-06	1.89e-06	83	1.76566
CC	GO:0042734	presynaptic membrane	45/2731	148/19869	1.17e-07	2.67e-06	2.08e-06	45	2.2121
CC	GO:0044306	neuron projection terminus	41/2731	131/19869	1.76e-07	3.87e-06	3.02e-06	41	2.27702
CC	GO:0031045	dense core granule	15/2731	26/19869	1.96e-07	4.15e-06	3.24e-06	15	4.19732
CC	GO:0009925	basal plasma membrane	65/2731	254/19869	3.25e-07	6.67e-06	5.21e-06	65	1.8618
CC	GO:0098889	intrinsic component of presynaptic membrane	29/2731	80/19869	3.58e-07	7.1e-06	5.54e-06	29	2.63732
CC	GO:0016323	basolateral plasma membrane	60/2731	229/19869	3.85e-07	7.4e-06	5.78e-06	60	1.90621
CC	GO:0043204	perikaryon	45/2731	154/19869	4.16e-07	7.72e-06	6.02e-06	45	2.12592
CC	GO:0098862	cluster of actin-based cell projections	46/2731	159/19869	4.27e-07	7.72e-06	6.02e-06	46	2.10482
CC	GO:0045178	basal part of cell	68/2731	272/19869	4.48e-07	7.87e-06	6.14e-06	68	1.81884
CC	GO:0014069	postsynaptic density	77/2731	321/19869	4.81e-07	8.21e-06	6.41e-06	77	1.74518
CC	GO:0043679	axon terminus	36/2731	115/19869	9.63e-07	1.6e-05	1.25e-05	36	2.2775
CC	GO:0032279	asymmetric synapse	77/2731	327/19869	1.04e-06	1.68e-05	1.32e-05	77	1.71316
CC	GO:0043197	dendritic spine	48/2731	175/19869	1.34e-06	2.11e-05	1.65e-05	48	1.99553
CC	GO:0044309	neuron spine	48/2731	176/19869	1.6e-06	2.46e-05	1.92e-05	48	1.98419
CC	GO:0099055	integral component of postsynaptic membrane	36/2731	118/19869	1.9e-06	2.86e-05	2.23e-05	36	2.2196
CC	GO:0098936	intrinsic component of postsynaptic membrane	37/2731	123/19869	2.01e-06	2.94e-05	2.3e-05	37	2.18852
CC	GO:0099056	integral component of presynaptic membrane	26/2731	73/19869	2.09e-06	2.99e-05	2.34e-05	26	2.59122
CC	GO:0070382	exocytic vesicle	57/2731	226/19869	2.75e-06	3.85e-05	3e-05	57	1.83494
CC	GO:0032426	stereocilium tip	12/2731	21/19869	3.9e-06	5.33e-05	4.16e-05	12	4.15735
CC	GO:0008021	synaptic vesicle	53/2731	208/19869	4.39e-06	5.87e-05	4.58e-05	53	1.85382
CC	GO:0042611	MHC protein complex	13/2731	25/19869	6.25e-06	7.94e-05	6.2e-05	13	3.78319
CC	GO:0030672	synaptic vesicle membrane	34/2731	114/19869	6.33e-06	7.94e-05	6.2e-05	34	2.16984
CC	GO:0099501	exocytic vesicle membrane	34/2731	114/19869	6.33e-06	7.94e-05	6.2e-05	34	2.16984
CC	GO:0098992	neuronal dense core vesicle	9/2731	13/19869	7.32e-06	9e-05	7.03e-05	9	5.03679
CC	GO:0030017	sarcomere	53/2731	214/19869	1.06e-05	0.000128059	9.99e-05	53	1.80184
CC	GO:0042105	alpha-beta T cell receptor complex	8/2731	11/19869	1.41e-05	0.000166979	0.000130325	8	5.29117
CC	GO:0031674	I band	39/2731	143/19869	1.46e-05	0.00016934	0.000132168	39	1.98419
CC	GO:0099060	integral component of postsynaptic specialization membrane	25/2731	76/19869	1.63e-05	0.000185553	0.000144822	25	2.39321
CC	GO:0098858	actin-based cell projection	54/2731	223/19869	1.75e-05	0.000196221	0.000153148	54	1.76175
CC	GO:0030669	clathrin-coated endocytic vesicle membrane	24/2731	72/19869	1.86e-05	0.000204426	0.000159552	24	2.42512
CC	GO:0099634	postsynaptic specialization membrane	33/2731	115/19869	2.09e-05	0.000225987	0.00017638	33	2.08771
CC	GO:0030018	Z disc	36/2731	130/19869	2.13e-05	0.000226376	0.000176684	36	2.01471
CC	GO:0043292	contractile fiber	57/2731	242/19869	2.47e-05	0.000257624	0.000201073	57	1.71362
CC	GO:0031253	cell projection membrane	75/2731	344/19869	2.65e-05	0.000271551	0.000211942	75	1.5862
CC	GO:0030658	transport vesicle membrane	53/2731	222/19869	3.17e-05	0.000319489	0.000249357	53	1.73691
CC	GO:0098948	intrinsic component of postsynaptic specialization membrane	25/2731	79/19869	3.43e-05	0.000340001	0.000265367	25	2.30233
CC	GO:0030133	transport vesicle	88/2731	423/19869	3.64e-05	0.0003553	0.000277308	88	1.51355
CC	GO:0045334	clathrin-coated endocytic vesicle	27/2731	90/19869	4.89e-05	0.000470116	0.00036692	27	2.18261
CC	GO:0098982	GABA-ergic synapse	23/2731	72/19869	5.91e-05	0.000558852	0.000436177	23	2.32407
CC	GO:0030016	myofibril	54/2731	233/19869	6.34e-05	0.000584807	0.000456435	54	1.68613
CC	GO:0150034	distal axon	62/2731	278/19869	6.4e-05	0.000584807	0.000456435	62	1.62256
CC	GO:0005796	Golgi lumen	30/2731	106/19869	6.47e-05	0.000584807	0.000456435	30	2.05906
CC	GO:0034706	sodium channel complex	12/2731	26/19869	6.56e-05	0.000584807	0.000456435	12	3.35786
CC	GO:0034704	calcium channel complex	22/2731	69/19869	8.76e-05	0.000768508	0.000599811	22	2.31968
CC	GO:0071682	endocytic vesicle lumen	11/2731	23/19869	8.87e-05	0.000768508	0.000599811	11	3.47952
CC	GO:0031526	brush border membrane	19/2731	57/19869	0.000134583	0.00114956	0.000897219	19	2.42512
CC	GO:0001518	voltage-gated sodium channel complex	9/2731	17/19869	0.000147641	0.00124382	0.000970788	9	3.85166
CC	GO:0005891	voltage-gated calcium channel complex	16/2731	45/19869	0.000192013	0.00159578	0.00124549	16	2.58679
CC	GO:0005903	brush border	28/2731	102/19869	0.000197683	0.001621	0.00126517	28	1.99716
CC	GO:0098563	intrinsic component of synaptic vesicle membrane	15/2731	42/19869	0.000285954	0.00230771	0.00180114	15	2.59834
CC	GO:0098839	postsynaptic density membrane	25/2731	89/19869	0.000288933	0.00230771	0.00180114	25	2.04364
CC	GO:0099061	integral component of postsynaptic density membrane	17/2731	51/19869	0.00029894	0.00235703	0.00183963	17	2.42512
CC	GO:0030285	integral component of synaptic vesicle membrane	12/2731	30/19869	0.000345147	0.0026869	0.00209709	12	2.91014
CC	GO:0034707	chloride channel complex	17/2731	52/19869	0.000387853	0.00298162	0.00232712	17	2.37848
CC	GO:0005581	collagen trimer	24/2731	86/19869	0.000420868	0.00319548	0.00249403	24	2.03033
CC	GO:0032421	stereocilium bundle	19/2731	63/19869	0.000571724	0.00423595	0.00330611	19	2.19416
CC	GO:0008328	ionotropic glutamate receptor complex	14/2731	40/19869	0.000573728	0.00423595	0.00330611	14	2.54637
CC	GO:0098688	parallel fiber to Purkinje cell synapse	8/2731	16/19869	0.000578569	0.00423595	0.00330611	8	3.63768
CC	GO:0099146	intrinsic component of postsynaptic density membrane	17/2731	54/19869	0.00063572	0.00459962	0.00358995	17	2.29039
CC	GO:0001772	immunological synapse	15/2731	45/19869	0.000667633	0.00477435	0.00372632	15	2.42512
CC	GO:0001533	cornified envelope	18/2731	59/19869	0.000678927	0.00479931	0.0037458	18	2.2196
CC	GO:0005788	endoplasmic reticulum lumen	63/2731	312/19869	0.00097716	0.00682902	0.00532996	63	1.46906
CC	GO:0030057	desmosome	10/2731	25/19869	0.00107435	0.00734142	0.00572989	10	2.91014
CC	GO:0036379	myofilament	10/2731	25/19869	0.00107435	0.00734142	0.00572989	10	2.91014
CC	GO:0030315	T-tubule	16/2731	52/19869	0.00119689	0.00808885	0.00631325	16	2.23857
CC	GO:0005604	basement membrane	25/2731	99/19869	0.00158334	0.010481	0.0081803	25	1.83721
CC	GO:0031594	neuromuscular junction	19/2731	68/19869	0.00158493	0.010481	0.0081803	19	2.03282
CC	GO:1990454	L-type voltage-gated calcium channel complex	6/2731	11/19869	0.00166505	0.0108937	0.00850236	6	3.96838
CC	GO:0000795	synaptonemal complex	13/2731	40/19869	0.00194836	0.0124817	0.00974179	13	2.36449
CC	GO:0099086	synaptonemal structure	13/2731	40/19869	0.00194836	0.0124817	0.00974179	13	2.36449
CC	GO:0098878	neurotransmitter receptor complex	14/2731	45/19869	0.00211674	0.013414	0.0104694	14	2.26344
CC	GO:0034364	high-density lipoprotein particle	10/2731	27/19869	0.00213751	0.013414	0.0104694	10	2.69458
CC	GO:0031672	A band	12/2731	36/19869	0.00225954	0.0140365	0.0109553	12	2.42512
CC	GO:0032589	neuron projection membrane	17/2731	60/19869	0.00232369	0.0142907	0.0111537	17	2.06135
CC	GO:0044298	cell body membrane	11/2731	32/19869	0.00259012	0.0157715	0.0123095	11	2.5009
CC	GO:0032420	stereocilium	16/2731	56/19869	0.00281171	0.0169529	0.0132316	16	2.07867
CC	GO:0045121	membrane raft	63/2731	326/19869	0.0029493	0.0175984	0.0137354	63	1.40597
CC	GO:0030666	endocytic vesicle membrane	41/2731	194/19869	0.00297599	0.0175984	0.0137354	41	1.53758
CC	GO:0098857	membrane microdomain	63/2731	327/19869	0.00317397	0.0185904	0.0145096	63	1.40167
CC	GO:0098533	ATPase dependent transmembrane transport complex	9/2731	24/19869	0.00321275	0.01864	0.0145483	9	2.72826
CC	GO:0046658	anchored component of plasma membrane	17/2731	62/19869	0.0033921	0.0193601	0.0151103	17	1.99486
CC	GO:0060076	excitatory synapse	15/2731	52/19869	0.00339983	0.0193601	0.0151103	15	2.09866
CC	GO:0016529	sarcoplasmic reticulum	19/2731	73/19869	0.0038272	0.0215019	0.016782	19	1.89359
CC	GO:0032809	neuronal cell body membrane	10/2731	29/19869	0.00391579	0.0215019	0.016782	10	2.50874
CC	GO:0071556	integral component of lumenal side of endoplasmic reticulum membrane	10/2731	29/19869	0.00391579	0.0215019	0.016782	10	2.50874
CC	GO:0098553	lumenal side of endoplasmic reticulum membrane	10/2731	29/19869	0.00391579	0.0215019	0.016782	10	2.50874
CC	GO:0098686	hippocampal mossy fiber to CA3 synapse	11/2731	34/19869	0.00442369	0.0240758	0.0187909	11	2.35379
CC	GO:1902710	GABA receptor complex	8/2731	21/19869	0.00483909	0.0261056	0.0203751	8	2.77156
CC	GO:0044853	plasma membrane raft	26/2731	113/19869	0.00511444	0.0273511	0.0213472	26	1.67398
CC	GO:0098576	lumenal side of membrane	11/2731	35/19869	0.00566356	0.0300266	0.0234354	11	2.28654
CC	GO:0032281	AMPA glutamate receptor complex	9/2731	26/19869	0.00594185	0.0312328	0.0243768	9	2.51839
CC	GO:0030665	clathrin-coated vesicle membrane	29/2731	132/19869	0.00646348	0.0336868	0.0262921	29	1.59837
CC	GO:0005902	microvillus	22/2731	93/19869	0.00677929	0.0350358	0.027345	22	1.72105
CC	GO:0034358	plasma lipoprotein particle	11/2731	36/19869	0.00716133	0.0363985	0.0284086	11	2.22303
CC	GO:1990777	lipoprotein particle	11/2731	36/19869	0.00716133	0.0363985	0.0284086	11	2.22303
CC	GO:0044305	calyx of Held	7/2731	18/19869	0.00730456	0.0364022	0.0284115	7	2.82931
CC	GO:0090533	cation-transporting ATPase complex	7/2731	18/19869	0.00730456	0.0364022	0.0284115	7	2.82931
CC	GO:0032590	dendrite membrane	12/2731	41/19869	0.00739883	0.0364022	0.0284115	12	2.12937
CC	GO:0033017	sarcoplasmic reticulum membrane	12/2731	41/19869	0.00739883	0.0364022	0.0284115	12	2.12937
CC	GO:0031430	M band	8/2731	23/19869	0.00905691	0.0442064	0.0345025	8	2.53056
CC	GO:0030139	endocytic vesicle	63/2731	343/19869	0.00936962	0.0453726	0.0354127	63	1.33629
CC	GO:0044304	main axon	16/2731	63/19869	0.00971575	0.0466812	0.0364341	16	1.84771
CC	GO:0031528	microvillus membrane	9/2731	28/19869	0.0101763	0.0483206	0.0377136	9	2.33851
CC	GO:1902711	GABA-A receptor complex	7/2731	19/19869	0.0102141	0.0483206	0.0377136	7	2.68039
MF	GO:0046873	metal ion transmembrane transporter activity	140/2550	436/18432	3.92e-23	4.27e-20	3.43e-20	140	2.32099
MF	GO:0022836	gated channel activity	115/2550	341/18432	4.12e-21	2.24e-18	1.8e-18	115	2.43767
MF	GO:0015267	channel activity	147/2550	494/18432	1.15e-20	3.85e-18	3.1e-18	147	2.15091
MF	GO:0022803	passive transmembrane transporter activity	147/2550	495/18432	1.42e-20	3.85e-18	3.1e-18	147	2.14657
MF	GO:0005216	ion channel activity	134/2550	446/18432	2.46e-19	5.37e-17	4.31e-17	134	2.17171
MF	GO:0003823	antigen binding	71/2550	171/18432	4.2e-19	7.62e-17	6.12e-17	71	3.0012
MF	GO:0005244	voltage-gated ion channel activity	74/2550	201/18432	2.21e-16	3.01e-14	2.42e-14	74	2.66114
MF	GO:0022832	voltage-gated channel activity	74/2550	201/18432	2.21e-16	3.01e-14	2.42e-14	74	2.66114
MF	GO:0048018	receptor ligand activity	134/2550	491/18432	1.54e-15	1.87e-13	1.5e-13	134	1.97268
MF	GO:0030546	signaling receptor activator activity	135/2550	498/18432	2.16e-15	2.35e-13	1.89e-13	135	1.95946
MF	GO:0022843	voltage-gated cation channel activity	60/2550	151/18432	2.66e-15	2.63e-13	2.12e-13	60	2.87215
MF	GO:0005261	cation channel activity	101/2550	346/18432	5.38e-14	4.88e-12	3.92e-12	101	2.10998
MF	GO:0015081	sodium ion transmembrane transporter activity	58/2550	156/18432	2.34e-13	1.96e-11	1.57e-11	58	2.68742
MF	GO:0017171	serine hydrolase activity	64/2550	196/18432	1.19e-11	9.22e-10	7.41e-10	64	2.36024
MF	GO:0005267	potassium channel activity	46/2550	122/18432	3.93e-11	2.85e-09	2.29e-09	46	2.7254
MF	GO:0008236	serine-type peptidase activity	62/2550	192/18432	4.2e-11	2.86e-09	2.29e-09	62	2.33412
MF	GO:0015079	potassium ion transmembrane transporter activity	54/2550	158/18432	6.79e-11	4.35e-09	3.49e-09	54	2.47041
MF	GO:0004252	serine-type endopeptidase activity	57/2550	174/18432	1.35e-10	8.18e-09	6.57e-09	57	2.36787
MF	GO:0005249	voltage-gated potassium channel activity	39/2550	99/18432	2.59e-10	1.49e-08	1.19e-08	39	2.84749
MF	GO:0001664	G protein-coupled receptor binding	80/2550	289/18432	3.9e-10	2.12e-08	1.71e-08	80	2.0009
MF	GO:0140375	immune receptor activity	50/2550	148/18432	5.41e-10	2.73e-08	2.19e-08	50	2.44197
MF	GO:0005179	hormone activity	44/2550	122/18432	5.52e-10	2.73e-08	2.19e-08	44	2.6069
MF	GO:0034987	immunoglobulin receptor binding	33/2550	79/18432	1.02e-09	4.81e-08	3.87e-08	33	3.01939
MF	GO:0015370	solute:sodium symporter activity	32/2550	76/18432	1.43e-09	6.48e-08	5.2e-08	32	3.04347
MF	GO:0015276	ligand-gated ion channel activity	48/2550	146/18432	3.31e-09	1.39e-07	1.11e-07	48	2.37641
MF	GO:0022834	ligand-gated channel activity	48/2550	146/18432	3.31e-09	1.39e-07	1.11e-07	48	2.37641
MF	GO:0031406	carboxylic acid binding	51/2550	171/18432	4.27e-08	1.72e-06	1.38e-06	51	2.15579
MF	GO:0042605	peptide antigen binding	19/2550	37/18432	6.46e-08	2.51e-06	2.02e-06	19	3.7118
MF	GO:0015108	chloride transmembrane transporter activity	36/2550	107/18432	1.53e-07	5.75e-06	4.62e-06	36	2.43193
MF	GO:0023023	MHC protein complex binding	18/2550	36/18432	2.43e-07	8.82e-06	7.09e-06	18	3.61412
MF	GO:0008528	G protein-coupled peptide receptor activity	44/2550	147/18432	3.15e-07	1.11e-05	8.89e-06	44	2.16355
MF	GO:0001653	peptide receptor activity	45/2550	153/18432	4.05e-07	1.38e-05	1.11e-05	45	2.12595
MF	GO:0008509	anion transmembrane transporter activity	74/2550	303/18432	4.82e-07	1.59e-05	1.28e-05	74	1.76531
MF	GO:0015293	symporter activity	43/2550	145/18432	5.66e-07	1.81e-05	1.46e-05	43	2.14355
MF	GO:0005125	cytokine activity	61/2550	237/18432	7.39e-07	2.3e-05	1.85e-05	61	1.86043
MF	GO:0019841	retinol binding	11/2550	16/18432	7.77e-07	2.33e-05	1.87e-05	11	4.96941
MF	GO:0015294	solute:cation symporter activity	35/2550	109/18432	8.05e-07	2.33e-05	1.87e-05	35	2.32099
MF	GO:0005254	chloride channel activity	28/2550	78/18432	8.12e-07	2.33e-05	1.87e-05	28	2.59475
MF	GO:0099094	ligand-gated cation channel activity	36/2550	116/18432	1.41e-06	3.93e-05	3.16e-05	36	2.24325
MF	GO:0015291	secondary active transmembrane transporter activity	61/2550	246/18432	2.8e-06	7.61e-05	6.11e-05	61	1.79237
MF	GO:0005539	glycosaminoglycan binding	59/2550	237/18432	3.54e-06	9.39e-05	7.55e-05	59	1.79943
MF	GO:0004896	cytokine receptor activity	31/2550	97/18432	3.75e-06	9.73e-05	7.82e-05	31	2.31005
MF	GO:0042287	MHC protein binding	18/2550	42/18432	4.13e-06	0.000104648	8.41e-05	18	3.09782
MF	GO:0032395	MHC class II receptor activity	8/2550	10/18432	4.61e-06	0.000113992	9.16e-05	8	5.78259
MF	GO:0043177	organic acid binding	39/2550	137/18432	5.6e-06	0.000135567	0.000108894	39	2.05767
MF	GO:0033293	monocarboxylic acid binding	27/2550	81/18432	6.45e-06	0.000150534	0.000120916	27	2.40941
MF	GO:0004497	monooxygenase activity	32/2550	104/18432	6.5e-06	0.000150534	0.000120916	32	2.22407
MF	GO:0005343	organic acid:sodium symporter activity	15/2550	32/18432	6.87e-06	0.000155769	0.000125121	15	3.38824
MF	GO:0071855	neuropeptide receptor binding	16/2550	36/18432	8e-06	0.000176861	0.000142063	16	3.21255
MF	GO:0005253	anion channel activity	29/2550	91/18432	8.12e-06	0.000176861	0.000142063	29	2.3035
MF	GO:0005245	voltage-gated calcium channel activity	18/2550	44/18432	9.13e-06	0.000194902	0.000156555	18	2.95701
MF	GO:0005251	delayed rectifier potassium channel activity	15/2550	33/18432	1.1e-05	0.000228365	0.000183434	15	3.28556
MF	GO:0005342	organic acid transmembrane transporter activity	44/2550	166/18432	1.11e-05	0.000228365	0.000183434	44	1.91592
MF	GO:0008083	growth factor activity	43/2550	162/18432	1.34e-05	0.000270194	0.000217032	43	1.91861
MF	GO:0030246	carbohydrate binding	64/2550	275/18432	1.49e-05	0.000294194	0.000236311	64	1.68221
MF	GO:0005501	retinoid binding	16/2550	38/18432	1.85e-05	0.000353815	0.000284201	16	3.04347
MF	GO:0019840	isoprenoid binding	16/2550	38/18432	1.85e-05	0.000353815	0.000284201	16	3.04347
MF	GO:0015103	inorganic anion transmembrane transporter activity	42/2550	159/18432	1.91e-05	0.000357728	0.000287344	42	1.90935
MF	GO:0023026	MHC class II protein complex binding	13/2550	27/18432	1.98e-05	0.000364664	0.000292916	13	3.48026
MF	GO:0004175	endopeptidase activity	90/2550	426/18432	2.04e-05	0.000370705	0.000297768	90	1.52709
MF	GO:0046943	carboxylic acid transmembrane transporter activity	43/2550	165/18432	2.18e-05	0.000389472	0.000312843	43	1.88372
MF	GO:0015085	calcium ion transmembrane transporter activity	37/2550	135/18432	2.44e-05	0.000423181	0.000339919	37	1.98107
MF	GO:0016298	lipase activity	36/2550	130/18432	2.45e-05	0.000423181	0.000339919	36	2.00167
MF	GO:0042562	hormone binding	27/2550	87/18432	2.81e-05	0.000478223	0.000384132	27	2.24325
MF	GO:0022853	active ion transmembrane transporter activity	63/2550	278/18432	4.08e-05	0.000683868	0.000549316	63	1.63805
MF	GO:0042277	peptide binding	72/2550	330/18432	4.53e-05	0.000747696	0.000600585	72	1.57707
MF	GO:0008201	heparin binding	43/2550	171/18432	5.47e-05	0.000889121	0.000714184	43	1.81763
MF	GO:0016918	retinal binding	10/2550	19/18432	7.04e-05	0.00112818	0.000906209	10	3.80433
MF	GO:0052689	carboxylic ester hydrolase activity	39/2550	152/18432	7.44e-05	0.0011746	0.000943494	39	1.85461
MF	GO:0005272	sodium channel activity	17/2550	46/18432	7.57e-05	0.0011784	0.000946546	17	2.6713
MF	GO:0005184	neuropeptide hormone activity	13/2550	30/18432	7.87e-05	0.00120641	0.000969048	13	3.13224
MF	GO:1901338	catecholamine binding	8/2550	13/18432	8.92e-05	0.00134847	0.00108316	8	4.44814
MF	GO:0005242	inward rectifier potassium channel activity	12/2550	27/18432	0.0001101	0.00164245	0.00131929	12	3.21255
MF	GO:0020037	heme binding	36/2550	139/18432	0.000112556	0.00165639	0.00133049	36	1.87206
MF	GO:0005248	voltage-gated sodium channel activity	11/2550	24/18432	0.000152165	0.00219059	0.00175958	11	3.31294
MF	GO:0022839	ion gated channel activity	16/2550	44/18432	0.000152878	0.00219059	0.00175958	16	2.62845
MF	GO:0033218	amide binding	83/2550	408/18432	0.000162681	0.00230078	0.00184809	83	1.47045
MF	GO:1901618	organic hydroxy compound transmembrane transporter activity	18/2550	53/18432	0.000166222	0.00232071	0.00186411	18	2.45487
MF	GO:0032052	bile acid binding	7/2550	11/18432	0.000190281	0.00262299	0.00210691	7	4.59979
MF	GO:0019955	cytokine binding	36/2550	144/18432	0.000240514	0.003274	0.00262983	36	1.80706
MF	GO:0045236	CXCR chemokine receptor binding	9/2550	18/18432	0.000272522	0.00366391	0.00294302	9	3.61412
MF	GO:0008188	neuropeptide receptor activity	16/2550	46/18432	0.000277017	0.00367892	0.00295509	16	2.51417
MF	GO:0099106	ion channel regulator activity	35/2550	140/18432	0.000291267	0.00377958	0.00303594	35	1.80706
MF	GO:0005262	calcium channel activity	31/2550	119/18432	0.000291538	0.00377958	0.00303594	31	1.88299
MF	GO:0072341	modified amino acid binding	26/2550	94/18432	0.000319167	0.00408909	0.00328455	26	1.9993
MF	GO:0008514	organic anion transmembrane transporter activity	44/2550	190/18432	0.000337299	0.00427115	0.00343079	44	1.67391
MF	GO:0001786	phosphatidylserine binding	19/2550	61/18432	0.00039462	0.00491898	0.00395116	19	2.25142
MF	GO:0008499	UDP-galactose:beta-N-acetylglucosamine beta-1,3-galactosyltransferase activity	7/2550	12/18432	0.000402011	0.00491898	0.00395116	7	4.21647
MF	GO:0033130	acetylcholine receptor binding	7/2550	12/18432	0.000402011	0.00491898	0.00395116	7	4.21647
MF	GO:0008146	sulfotransferase activity	17/2550	52/18432	0.000418467	0.00506345	0.00406721	17	2.36308
MF	GO:0005283	amino acid:sodium symporter activity	9/2550	19/18432	0.00045439	0.00537859	0.00432034	9	3.4239
MF	GO:0005326	neurotransmitter transmembrane transporter activity	9/2550	19/18432	0.00045439	0.00537859	0.00432034	9	3.4239
MF	GO:0048306	calcium-dependent protein binding	23/2550	81/18432	0.000459612	0.0053819	0.004323	23	2.05246
MF	GO:0046906	tetrapyrrole binding	36/2550	149/18432	0.000485716	0.00562707	0.00451994	36	1.74642
MF	GO:0016247	channel regulator activity	35/2550	145/18432	0.000588146	0.00674202	0.00541551	35	1.74475
MF	GO:0047498	calcium-dependent phospholipase A2 activity	8/2550	16/18432	0.000604843	0.00682214	0.00547987	8	3.61412
MF	GO:0004620	phospholipase activity	28/2550	108/18432	0.000607666	0.00682214	0.00547987	28	1.87399
MF	GO:0008009	chemokine activity	16/2550	49/18432	0.000622229	0.00691436	0.00555395	16	2.36024
MF	GO:0005544	calcium-dependent phospholipid binding	17/2550	54/18432	0.000684693	0.00753162	0.00604976	17	2.27556
MF	GO:0001972	retinoic acid binding	9/2550	20/18432	0.000725174	0.00781896	0.00628056	9	3.25271
MF	GO:0015662	P-type ion transporter activity	9/2550	20/18432	0.000725174	0.00781896	0.00628056	9	3.25271
MF	GO:0005230	extracellular ligand-gated ion channel activity	21/2550	74/18432	0.000804251	0.00858657	0.00689714	21	2.05126
MF	GO:0005506	iron ion binding	36/2550	153/18432	0.000820759	0.00867773	0.00697037	36	1.70076
MF	GO:0022804	active transmembrane transporter activity	81/2550	417/18432	0.000854727	0.00894998	0.00718905	81	1.40405
MF	GO:0030414	peptidase inhibitor activity	42/2550	187/18432	0.00088001	0.00912696	0.00733121	42	1.62345
MF	GO:0043178	alcohol binding	24/2550	90/18432	0.000942922	0.00954676	0.00766841	24	1.92753
MF	GO:0022824	transmitter-gated ion channel activity	19/2550	65/18432	0.000946786	0.00954676	0.00766841	19	2.11287
MF	GO:0022835	transmitter-gated channel activity	19/2550	65/18432	0.000946786	0.00954676	0.00766841	19	2.11287
MF	GO:0098960	postsynaptic neurotransmitter receptor activity	21/2550	75/18432	0.00097362	0.00972727	0.00781341	21	2.02391
MF	GO:0019842	vitamin binding	35/2550	149/18432	0.000992798	0.0098287	0.00789488	35	1.69791
MF	GO:0005496	steroid binding	26/2550	101/18432	0.00104714	0.0102733	0.00825199	26	1.86073
MF	GO:0042379	chemokine receptor binding	20/2550	71/18432	0.00117279	0.0114033	0.00915967	20	2.03612
MF	GO:0030547	signaling receptor inhibitor activity	14/2550	43/18432	0.0013823	0.0133215	0.0107005	14	2.35338
MF	GO:0004867	serine-type endopeptidase inhibitor activity	25/2550	98/18432	0.00148612	0.0141964	0.0114032	25	1.84394
MF	GO:0005229	intracellular calcium activated chloride channel activity	8/2550	18/18432	0.00158996	0.0148687	0.0119433	8	3.21255
MF	GO:0061778	intracellular chloride channel activity	8/2550	18/18432	0.00158996	0.0148687	0.0119433	8	3.21255
MF	GO:0001637	G protein-coupled chemoattractant receptor activity	10/2550	26/18432	0.00161112	0.0148687	0.0119433	10	2.78009
MF	GO:0004950	chemokine receptor activity	10/2550	26/18432	0.00161112	0.0148687	0.0119433	10	2.78009
MF	GO:0016917	GABA receptor activity	9/2550	22/18432	0.00165589	0.0151157	0.0121416	9	2.95701
MF	GO:1904315	transmitter-gated ion channel activity involved in regulation of postsynaptic membrane potential	17/2550	58/18432	0.00166564	0.0151157	0.0121416	17	2.11862
MF	GO:0015651	quaternary ammonium group transmembrane transporter activity	6/2550	11/18432	0.00172341	0.0155107	0.0124589	6	3.94267
MF	GO:0001216	DNA-binding transcription activator activity	88/2550	472/18432	0.0019162	0.0171044	0.0137391	88	1.34764
MF	GO:0016709	oxidoreductase activity, acting on paired donors, with incorporation or reduction of molecular oxygen, NAD(P)H as one donor, and incorporation of one atom of oxygen	13/2550	40/18432	0.00206622	0.0181461	0.0145758	13	2.34918
MF	GO:0016712	oxidoreductase activity, acting on paired donors, with incorporation or reduction of molecular oxygen, reduced flavin or flavoprotein as one donor, and incorporation of one atom of oxygen	13/2550	40/18432	0.00206622	0.0181461	0.0145758	13	2.34918
MF	GO:0001228	DNA-binding transcription activator activity, RNA polymerase II-specific	87/2550	468/18432	0.0022085	0.0192404	0.0154548	87	1.34371
MF	GO:0048531	beta-1,3-galactosyltransferase activity	7/2550	15/18432	0.00223257	0.0192503	0.0154628	7	3.37318
MF	GO:0008066	glutamate receptor activity	10/2550	27/18432	0.00224499	0.0192503	0.0154628	10	2.67712
MF	GO:0015171	amino acid transmembrane transporter activity	22/2550	85/18432	0.00227976	0.0193958	0.0155796	22	1.87084
MF	GO:0016493	C-C chemokine receptor activity	9/2550	23/18432	0.00238963	0.0200827	0.0161313	9	2.82844
MF	GO:0004970	ionotropic glutamate receptor activity	8/2550	19/18432	0.00241582	0.0200827	0.0161313	8	3.04347
MF	GO:0030506	ankyrin binding	8/2550	19/18432	0.00241582	0.0200827	0.0161313	8	3.04347
MF	GO:0061134	peptidase regulator activity	48/2550	232/18432	0.00250822	0.0206928	0.0166214	48	1.4955
MF	GO:0004866	endopeptidase inhibitor activity	39/2550	180/18432	0.00262021	0.0214542	0.017233	39	1.56612
MF	GO:0048019	receptor antagonist activity	11/2550	32/18432	0.00272768	0.0221674	0.017806	11	2.48471
MF	GO:0099529	neurotransmitter receptor activity involved in regulation of postsynaptic membrane potential	17/2550	61/18432	0.00301456	0.0243175	0.0195329	17	2.01443
MF	GO:0004126	cytidine deaminase activity	6/2550	12/18432	0.0030448	0.0243808	0.0195838	6	3.61412
MF	GO:0005109	frizzled binding	12/2550	37/18432	0.00309568	0.0246073	0.0197657	12	2.34429
MF	GO:0019957	C-C chemokine binding	9/2550	24/18432	0.0033594	0.0263193	0.021141	9	2.71059
MF	GO:0140358	P-type transmembrane transporter activity	9/2550	24/18432	0.0033594	0.0263193	0.021141	9	2.71059
MF	GO:0017046	peptide hormone binding	15/2550	52/18432	0.0036179	0.0281421	0.022605	15	2.08507
MF	GO:0015101	organic cation transmembrane transporter activity	10/2550	29/18432	0.0041057	0.03171	0.025471	10	2.49249
MF	GO:0030594	neurotransmitter receptor activity	26/2550	111/18432	0.00433195	0.0332218	0.0266854	26	1.6931
MF	GO:0044325	transmembrane transporter binding	29/2550	128/18432	0.00448861	0.0341825	0.027457	29	1.63765
MF	GO:0005416	amino acid:cation symporter activity	9/2550	25/18432	0.00461326	0.0348878	0.0280236	9	2.60216
MF	GO:1901681	sulfur compound binding	53/2550	270/18432	0.00492994	0.0370256	0.0297407	53	1.41888
MF	GO:0016782	transferase activity, transferring sulphur-containing groups	18/2550	69/18432	0.00500994	0.0371692	0.0298561	18	1.88563
MF	GO:0019825	oxygen binding	12/2550	39/18432	0.00501733	0.0371692	0.0298561	12	2.22407
MF	GO:0015373	anion:sodium symporter activity	7/2550	17/18432	0.00524448	0.0383305	0.0307889	7	2.97633
MF	GO:0042165	neurotransmitter binding	7/2550	17/18432	0.00524448	0.0383305	0.0307889	7	2.97633
MF	GO:0005504	fatty acid binding	14/2550	49/18432	0.00533606	0.0387398	0.0311176	14	2.06521
MF	GO:0061135	endopeptidase regulator activity	40/2550	194/18432	0.00577908	0.0416783	0.033478	40	1.49036
MF	GO:0004806	triglyceride lipase activity	9/2550	26/18432	0.00620264	0.0438615	0.0352317	9	2.50208
MF	GO:0070696	transmembrane receptor protein serine/threonine kinase binding	9/2550	26/18432	0.00620264	0.0438615	0.0352317	9	2.50208
MF	GO:0072349	modified amino acid transmembrane transporter activity	9/2550	26/18432	0.00620264	0.0438615	0.0352317	9	2.50208
MF	GO:0005246	calcium channel regulator activity	13/2550	45/18432	0.00644873	0.0453075	0.0363932	13	2.08816
MF	GO:0008401	retinoic acid 4-hydroxylase activity	5/2550	10/18432	0.00694037	0.047411	0.0380828	5	3.61412
MF	GO:0016175	superoxide-generating NAD(P)H oxidase activity	5/2550	10/18432	0.00694037	0.047411	0.0380828	5	3.61412
MF	GO:0050786	RAGE receptor binding	5/2550	10/18432	0.00694037	0.047411	0.0380828	5	3.61412
MF	GO:0004033	aldo-keto reductase (NADP) activity	10/2550	31/18432	0.00700934	0.047411	0.0380828	10	2.33169
MF	GO:0005310	dicarboxylic acid transmembrane transporter activity	10/2550	31/18432	0.00700934	0.047411	0.0380828	10	2.33169
MF	GO:0033612	receptor serine/threonine kinase binding	10/2550	31/18432	0.00700934	0.047411	0.0380828	10	2.33169
MF	GO:0005201	extracellular matrix structural constituent	36/2550	173/18432	0.00733018	0.0492751	0.0395801	36	1.50414
MF	GO:0016705	oxidoreductase activity, acting on paired donors, with incorporation or reduction of molecular oxygen	37/2550	179/18432	0.00740323	0.0494609	0.0397293	37	1.4941
MF	GO:0004623	phospholipase A2 activity	11/2550	36/18432	0.00751607	0.0499085	0.0400889	11	2.20863
MF	GO:0004303	estradiol 17-beta-dehydrogenase activity	7/2550	18/18432	0.00757009	0.0499626	0.0401323	7	2.81098

## Sheet: Table S3
Table S3. KEGG pathways enriched in EBVaGC samples of TCGA cohort
ID	Description	GeneRatio	BgRatio	pvalue	p.adjust	qvalue	Count	FoldEnrichment
hsa04080	Neuroactive ligand-receptor interaction	108/1166	367/8217	8.62e-15	2.82e-12	2.2e-12	108	2.07383
hsa04514	Cell adhesion molecules	58/1166	157/8217	6.64e-13	1.09e-10	8.49e-11	58	2.60341
hsa05332	Graft-versus-host disease	23/1166	42/8217	7.62e-10	8.31e-08	6.5e-08	23	3.85916
hsa04024	cAMP signaling pathway	66/1166	225/8217	2.05e-09	1.68e-07	1.31e-07	66	2.06717
hsa04975	Fat digestion and absorption	21/1166	43/8217	6.06e-08	3.96e-06	3.1e-06	21	3.44164
hsa04940	Type I diabetes mellitus	20/1166	43/8217	3.45e-07	1.88e-05	1.47e-05	20	3.27775
hsa04060	Cytokine-cytokine receptor interaction	73/1166	295/8217	6.7e-07	2.88e-05	2.26e-05	73	1.74388
hsa04972	Pancreatic secretion	34/1166	102/8217	7.06e-07	2.88e-05	2.26e-05	34	2.34906
hsa04978	Mineral absorption	23/1166	60/8217	3.06e-06	0.000111236	8.7e-05	23	2.70142
hsa04612	Antigen processing and presentation	27/1166	78/8217	4.34e-06	0.000125903	9.85e-05	27	2.4394
hsa05320	Autoimmune thyroid disease	21/1166	53/8217	4.42e-06	0.000125903	9.85e-05	21	2.79227
hsa05150	Staphylococcus aureus infection	31/1166	96/8217	4.62e-06	0.000125903	9.85e-05	31	2.27565
hsa05330	Allograft rejection	17/1166	38/8217	5.13e-06	0.000129056	0.000100951	17	3.15268
hsa04974	Protein digestion and absorption	32/1166	103/8217	8.15e-06	0.000190354	0.000148901	32	2.18941
hsa04640	Hematopoietic cell lineage	31/1166	99/8217	9.41e-06	0.000202369	0.000158299	31	2.20669
hsa04020	Calcium signaling pathway	59/1166	240/8217	9.9e-06	0.000202369	0.000158299	59	1.73243
hsa04061	Viral protein interaction with cytokine and cytokine receptor	31/1166	100/8217	1.18e-05	0.000227301	0.000177802	31	2.18462
hsa04261	Adrenergic signaling in cardiomyocytes	42/1166	154/8217	1.36e-05	0.000247722	0.000193776	42	1.92196
hsa04650	Natural killer cell mediated cytotoxicity	37/1166	131/8217	1.89e-05	0.000318644	0.000249253	37	1.99042
hsa00591	Linoleic acid metabolism	14/1166	30/8217	1.95e-05	0.000318644	0.000249253	14	3.28868
hsa04610	Complement and coagulation cascades	27/1166	86/8217	3.32e-05	0.000516917	0.000404348	27	2.21248
hsa05416	Viral myocarditis	21/1166	60/8217	4.12e-05	0.000612778	0.000479334	21	2.46651
hsa05033	Nicotine addiction	16/1166	40/8217	5.31e-05	0.000754825	0.000590448	16	2.81887
hsa04659	Th17 cell differentiation	31/1166	108/8217	6.29e-05	0.000857665	0.000670892	31	2.0228
hsa05140	Leishmaniasis	24/1166	77/8217	0.000101887	0.00133268	0.00104247	24	2.19652
hsa05323	Rheumatoid arthritis	27/1166	93/8217	0.000149054	0.00187464	0.0014664	27	2.04595
hsa00590	Arachidonic acid metabolism	20/1166	61/8217	0.00017617	0.00213361	0.00166898	20	2.31055
hsa04672	Intestinal immune network for IgA production	17/1166	49/8217	0.000248057	0.00289695	0.00226608	17	2.44494
hsa05143	African trypanosomiasis	14/1166	37/8217	0.000310294	0.00347727	0.00272003	14	2.6665
hsa04713	Circadian entrainment	27/1166	97/8217	0.000319016	0.00347727	0.00272003	27	1.96158
hsa05410	Hypertrophic cardiomyopathy	25/1166	90/8217	0.000542524	0.00572275	0.00447651	25	1.95755
hsa04911	Insulin secretion	24/1166	86/8217	0.00064614	0.00646415	0.00505646	24	1.96665
hsa05310	Asthma	12/1166	31/8217	0.000652346	0.00646415	0.00505646	12	2.72794
hsa05412	Arrhythmogenic right ventricular cardiomyopathy	22/1166	77/8217	0.000756338	0.00703751	0.00550496	22	2.01348
hsa04658	Th1 and Th2 cell differentiation	25/1166	92/8217	0.000774045	0.00703751	0.00550496	25	1.91499
hsa04260	Cardiac muscle contraction	24/1166	87/8217	0.000774772	0.00703751	0.00550496	24	1.94405
hsa04725	Cholinergic synapse	29/1166	113/8217	0.000846746	0.00748341	0.00585375	29	1.80857
hsa04929	GnRH secretion	19/1166	64/8217	0.00102282	0.00880164	0.00688491	19	2.09213
hsa04727	GABAergic synapse	24/1166	89/8217	0.00109996	0.00922276	0.00721433	24	1.90036
hsa05321	Inflammatory bowel disease	19/1166	65/8217	0.00125684	0.0102747	0.00803717	19	2.05994
hsa05414	Dilated cardiomyopathy	25/1166	96/8217	0.00150405	0.0119643	0.00935882	25	1.8352
hsa05032	Morphine addiction	24/1166	91/8217	0.0015367	0.0119643	0.00935882	24	1.85859
hsa04971	Gastric acid secretion	21/1166	76/8217	0.0015777	0.0119978	0.00938509	21	1.94724
hsa04270	Vascular smooth muscle contraction	32/1166	134/8217	0.00173391	0.0128861	0.0100799	32	1.68291
hsa05030	Cocaine addiction	15/1166	49/8217	0.00241449	0.0175453	0.0137245	15	2.1573
hsa04728	Dopaminergic synapse	31/1166	132/8217	0.00268161	0.0187902	0.0146983	31	1.65502
hsa05031	Amphetamine addiction	19/1166	69/8217	0.00270074	0.0187902	0.0146983	19	1.94053
hsa03320	PPAR signaling pathway	20/1166	75/8217	0.00318995	0.0217315	0.0169991	20	1.87925
hsa04724	Glutamatergic synapse	27/1166	114/8217	0.00432211	0.0288435	0.0225622	27	1.66907
hsa04726	Serotonergic synapse	27/1166	115/8217	0.00490554	0.0318082	0.0248813	27	1.65455
hsa04921	Oxytocin signaling pathway	34/1166	154/8217	0.00496091	0.0318082	0.0248813	34	1.55587
hsa04721	Synaptic vesicle cycle	20/1166	78/8217	0.00517789	0.0325609	0.0254702	20	1.80697
hsa05217	Basal cell carcinoma	17/1166	63/8217	0.00553458	0.0336854	0.0263498	17	1.90162
hsa04976	Bile secretion	22/1166	89/8217	0.00556273	0.0336854	0.0263498	22	1.742
hsa04918	Thyroid hormone synthesis	19/1166	75/8217	0.00727731	0.0418134	0.0327078	19	1.78528
hsa00592	alpha-Linolenic acid metabolism	9/1166	26/8217	0.00728858	0.0418134	0.0327078	9	2.4394
hsa04950	Maturity onset diabetes of the young	9/1166	26/8217	0.00728858	0.0418134	0.0327078	9	2.4394
hsa05144	Malaria	14/1166	50/8217	0.00800924	0.0440624	0.034467	14	1.97321
hsa00220	Arginine biosynthesis	8/1166	22/8217	0.00808484	0.0440624	0.034467	8	2.56261
hsa00340	Histidine metabolism	8/1166	22/8217	0.00808484	0.0440624	0.034467	8	2.56261
hsa00350	Tyrosine metabolism	11/1166	36/8217	0.00900247	0.0482592	0.0377498	11	2.1533
hsa04614	Renin-angiotensin system	8/1166	23/8217	0.0108854	0.0574116	0.0449091	8	2.45119
hsa04062	Chemokine signaling pathway	39/1166	192/8217	0.0117512	0.0609943	0.0477116	39	1.43146
hsa04350	TGF-beta signaling pathway	22/1166	95/8217	0.0123023	0.0620736	0.0485559	22	1.63198
hsa00830	Retinol metabolism	17/1166	68/8217	0.0123388	0.0620736	0.0485559	17	1.76179
hsa04923	Regulation of lipolysis in adipocytes	15/1166	58/8217	0.0132919	0.0658551	0.0515139	15	1.82254
hsa04961	Endocrine and other factor-regulated calcium reabsorption	14/1166	53/8217	0.0136565	0.0663854	0.0519287	14	1.86152
hsa05340	Primary immunodeficiency	11/1166	38/8217	0.0138049	0.0663854	0.0519287	11	2.03997
hsa05226	Gastric cancer	31/1166	149/8217	0.0166155	0.0776248	0.0607205	31	1.46619
hsa04970	Salivary secretion	21/1166	92/8217	0.016702	0.0776248	0.0607205	21	1.60859
hsa04934	Cushing syndrome	32/1166	155/8217	0.0168543	0.0776248	0.0607205	32	1.4549
hsa04145	Phagosome	31/1166	152/8217	0.0217055	0.0985792	0.0771117	31	1.43725
hsa04930	Type II diabetes mellitus	12/1166	46/8217	0.0237223	0.106263	0.0831221	12	1.83839
hsa00140	Steroid hormone biosynthesis	15/1166	62/8217	0.0241381	0.106664	0.0834361	15	1.70496
hsa05204	Chemical carcinogenesis - DNA adducts	16/1166	69/8217	0.0295967	0.129041	0.10094	16	1.63413
hsa04917	Prolactin signaling pathway	16/1166	70/8217	0.0334962	0.144122	0.112737	16	1.61078
hsa04360	Axon guidance	35/1166	182/8217	0.0350006	0.148639	0.11627	35	1.35522
hsa05145	Toxoplasmosis	23/1166	112/8217	0.0406299	0.170333	0.13324	23	1.44719
hsa00982	Drug metabolism - cytochrome P450	16/1166	72/8217	0.0424001	0.175232	0.137072	16	1.56604
hsa04916	Melanogenesis	21/1166	101/8217	0.0434388	0.175232	0.137072	21	1.46525
hsa00330	Arginine and proline metabolism	12/1166	50/8217	0.0434768	0.175232	0.137072	12	1.69132
hsa00980	Metabolism of xenobiotics by cytochrome P450	17/1166	78/8217	0.043942	0.175232	0.137072	17	1.53592
hsa04670	Leukocyte transendothelial migration	23/1166	114/8217	0.0484906	0.191041	0.149438	23	1.4218
hsa04979	Cholesterol metabolism	12/1166	51/8217	0.0498046	0.19293	0.150916	12	1.65816
hsa00730	Thiamine metabolism	5/1166	15/8217	0.0501501	0.19293	0.150916	5	2.34906
hsa04390	Hippo signaling pathway	30/1166	157/8217	0.0517823	0.196893	0.154016	30	1.34659
hsa04310	Wnt signaling pathway	32/1166	170/8217	0.0545734	0.205121	0.160452	32	1.32653
hsa04925	Aldosterone synthesis and secretion	20/1166	98/8217	0.0566421	0.210477	0.164641	20	1.4382
hsa00500	Starch and sucrose metabolism	9/1166	36/8217	0.0597246	0.216999	0.169744	9	1.76179
hsa00512	Mucin type O-glycan biosynthesis	9/1166	36/8217	0.0597246	0.216999	0.169744	9	1.76179
hsa00360	Phenylalanine metabolism	5/1166	16/8217	0.0647113	0.231129	0.180797	5	2.20224
hsa00790	Folate biosynthesis	7/1166	26/8217	0.0650273	0.231129	0.180797	7	1.89731
hsa04022	cGMP-PKG signaling pathway	31/1166	167/8217	0.0674212	0.237062	0.185437	31	1.30816
hsa00250	Alanine, aspartate and glutamate metabolism	9/1166	37/8217	0.0694138	0.23893	0.186898	9	1.71418
hsa04960	Aldosterone-regulated sodium reabsorption	9/1166	37/8217	0.0694138	0.23893	0.186898	9	1.71418
hsa04550	Signaling pathways regulating pluripotency of stem cells	27/1166	143/8217	0.0705579	0.240338	0.188	27	1.33058
hsa00910	Nitrogen metabolism	5/1166	17/8217	0.0813778	0.274335	0.214594	5	2.0727
hsa00565	Ether lipid metabolism	11/1166	50/8217	0.0882209	0.29437	0.230265	11	1.55038
hsa04742	Taste transduction	17/1166	86/8217	0.0946823	0.312738	0.244634	17	1.39305
hsa04964	Proximal tubule bicarbonate reclamation	6/1166	23/8217	0.0963552	0.315082	0.246467	6	1.83839
hsa04723	Retrograde endocannabinoid signaling	27/1166	148/8217	0.0983387	0.318384	0.24905	27	1.28563
hsa04977	Vitamin digestion and absorption	6/1166	24/8217	0.113819	0.364889	0.285428	6	1.76179
hsa04915	Estrogen signaling pathway	25/1166	138/8217	0.11519	0.3657	0.286062	25	1.27666
hsa04973	Carbohydrate digestion and absorption	10/1166	47/8217	0.120302	0.377199	0.295057	10	1.4994
hsa04935	Growth hormone synthesis, secretion and action	22/1166	120/8217	0.121119	0.377199	0.295057	22	1.29198
hsa04927	Cortisol synthesis and secretion	13/1166	65/8217	0.12328	0.380307	0.297488	13	1.40943
hsa05142	Chagas disease	19/1166	102/8217	0.12676	0.387389	0.303028	19	1.31271
hsa04630	JAK-STAT signaling pathway	29/1166	166/8217	0.134234	0.406432	0.317924	29	1.23113
hsa00410	beta-Alanine metabolism	7/1166	31/8217	0.140037	0.420112	0.328625	7	1.5913
hsa04012	ErbB signaling pathway	16/1166	85/8217	0.141995	0.420288	0.328762	16	1.32653
hsa05152	Tuberculosis	31/1166	180/8217	0.142667	0.420288	0.328762	31	1.21368
hsa04660	T cell receptor signaling pathway	19/1166	104/8217	0.145381	0.424461	0.332026	19	1.28746
hsa05322	Systemic lupus erythematosus	24/1166	136/8217	0.149131	0.431556	0.337577	24	1.24362
hsa00561	Glycerolipid metabolism	12/1166	62/8217	0.160889	0.461497	0.360997	12	1.36397
hsa04928	Parathyroid hormone synthesis, secretion and action	19/1166	106/8217	0.165456	0.470471	0.368017	19	1.26317
hsa04657	IL-17 signaling pathway	17/1166	94/8217	0.172284	0.477462	0.373485	17	1.27449
hsa04920	Adipocytokine signaling pathway	13/1166	69/8217	0.172295	0.477462	0.373485	13	1.32773
hsa04924	Renin secretion	13/1166	69/8217	0.172295	0.477462	0.373485	13	1.32773
hsa04966	Collecting duct acid secretion	6/1166	27/8217	0.174666	0.478845	0.374567	6	1.56604
hsa04512	ECM-receptor interaction	16/1166	88/8217	0.175723	0.478845	0.374567	16	1.2813
hsa00430	Taurine and hypotaurine metabolism	4/1166	16/8217	0.182337	0.492763	0.385454	4	1.76179
hsa05235	PD-L1 expression and PD-1 checkpoint pathway in cancer	16/1166	89/8217	0.187798	0.50336	0.393743	16	1.26691
hsa05224	Breast cancer	25/1166	147/8217	0.190629	0.506795	0.39643	25	1.1985
hsa04730	Long-term depression	11/1166	60/8217	0.224281	0.59145	0.462651	11	1.29198
hsa05207	Chemical carcinogenesis - receptor activation	34/1166	212/8217	0.244009	0.637127	0.49838	34	1.13021
hsa00053	Ascorbate and aldarate metabolism	6/1166	30/8217	0.245836	0.637127	0.49838	6	1.40943
hsa00534	Glycosaminoglycan biosynthesis - heparan sulfate / heparin	5/1166	24/8217	0.247447	0.637127	0.49838	5	1.46816
hsa00860	Porphyrin metabolism	8/1166	43/8217	0.259466	0.655521	0.512769	8	1.3111
hsa01230	Biosynthesis of amino acids	13/1166	75/8217	0.260605	0.655521	0.512769	13	1.22151
hsa05214	Glioma	13/1166	75/8217	0.260605	0.655521	0.512769	13	1.22151
hsa05225	Hepatocellular carcinoma	27/1166	168/8217	0.270668	0.675638	0.528505	27	1.13258
hsa05166	Human T-cell leukemia virus 1 infection	35/1166	222/8217	0.2746	0.677062	0.529618	35	1.11104
hsa05133	Pertussis	13/1166	76/8217	0.276711	0.677062	0.529618	13	1.20544
hsa01210	2-Oxocarboxylic acid metabolism	4/1166	19/8217	0.279123	0.677062	0.529618	4	1.48361
hsa04014	Ras signaling pathway	37/1166	236/8217	0.279521	0.677062	0.529618	37	1.10485
hsa02010	ABC transporters	8/1166	45/8217	0.302885	0.728259	0.569667	8	1.25283
hsa00564	Glycerophospholipid metabolism	16/1166	99/8217	0.327003	0.780511	0.61054	16	1.13894
hsa00601	Glycosphingolipid biosynthesis - lacto and neolacto series	5/1166	27/8217	0.335133	0.794119	0.621184	5	1.30503
hsa00983	Drug metabolism - other enzymes	13/1166	80/8217	0.343893	0.803754	0.628721	13	1.14517
hsa04922	Glucagon signaling pathway	17/1166	107/8217	0.346435	0.803754	0.628721	17	1.11964
hsa05169	Epstein-Barr virus infection	31/1166	202/8217	0.346573	0.803754	0.628721	31	1.0815
hsa04720	Long-term potentiation	11/1166	67/8217	0.350143	0.806315	0.630724	11	1.157
hsa00604	Glycosphingolipid biosynthesis - ganglio series	3/1166	15/8217	0.360319	0.821357	0.642491	3	1.40943
hsa04216	Ferroptosis	7/1166	41/8217	0.361699	0.821357	0.642491	7	1.20318
hsa04540	Gap junction	14/1166	88/8217	0.36571	0.82474	0.645137	14	1.12114
hsa04010	MAPK signaling pathway	44/1166	294/8217	0.374415	0.838587	0.655968	44	1.05468
hsa00380	Tryptophan metabolism	7/1166	42/8217	0.386337	0.859402	0.672251	7	1.17453
hsa00760	Nicotinate and nicotinamide metabolism	6/1166	36/8217	0.404221	0.893109	0.698618	6	1.17453
hsa04371	Apelin signaling pathway	21/1166	139/8217	0.413961	0.908492	0.71065	21	1.06468
hsa04750	Inflammatory mediator regulation of TRP channels	15/1166	98/8217	0.418471	0.912267	0.713604	15	1.07865
hsa01523	Antifolate resistance	5/1166	30/8217	0.424891	0.920127	0.719752	5	1.17453
hsa04913	Ovarian steroidogenesis	8/1166	51/8217	0.439108	0.943972	0.738404	8	1.10544
hsa00120	Primary bile acid biosynthesis	3/1166	17/8217	0.441675	0.943972	0.738404	3	1.24362
hsa00052	Galactose metabolism	5/1166	31/8217	0.454441	0.96495	0.754813	5	1.13664
hsa04931	Insulin resistance	16/1166	108/8217	0.467772	0.97717	0.764373	16	1.04403
hsa04926	Relaxin signaling pathway	19/1166	129/8217	0.468514	0.97717	0.764373	19	1.03796
hsa05164	Influenza A	25/1166	171/8217	0.469161	0.97717	0.764373	25	1.03029
hsa00600	Sphingolipid metabolism	8/1166	53/8217	0.484372	1	0.782231	8	1.06372
hsa04510	Focal adhesion	29/1166	201/8217	0.492489	1	0.782231	29	1.01676
hsa00514	Other types of O-glycan biosynthesis	7/1166	47/8217	0.508163	1	0.782231	7	1.04958
hsa00260	Glycine, serine and threonine metabolism	6/1166	40/8217	0.509942	1	0.782231	6	1.05708
hsa05165	Human papillomavirus infection	47/1166	331/8217	0.523046	1	0.782231	47	1.00066
hsa05130	Pathogenic Escherichia coli infection	28/1166	197/8217	0.528078	1	0.782231	28	1.00163
hsa04722	Neurotrophin signaling pathway	17/1166	119/8217	0.528472	1	0.782231	17	1.00674
hsa05219	Bladder cancer	6/1166	41/8217	0.535356	1	0.782231	6	1.03129
hsa04072	Phospholipase D signaling pathway	21/1166	148/8217	0.5366	1	0.782231	21	0.999936
hsa00062	Fatty acid elongation	4/1166	27/8217	0.546148	1	0.782231	4	1.04403
hsa00650	Butanoate metabolism	4/1166	27/8217	0.546148	1	0.782231	4	1.04403
hsa01040	Biosynthesis of unsaturated fatty acids	4/1166	27/8217	0.546148	1	0.782231	4	1.04403
hsa00100	Steroid biosynthesis	3/1166	20/8217	0.554957	1	0.782231	3	1.05708
hsa05160	Hepatitis C	22/1166	157/8217	0.561087	1	0.782231	22	0.987502
hsa01521	EGFR tyrosine kinase inhibitor resistance	11/1166	79/8217	0.576573	1	0.782231	11	0.981251
hsa05218	Melanoma	10/1166	72/8217	0.581042	1	0.782231	10	0.978774
hsa05223	Non-small cell lung cancer	10/1166	72/8217	0.581042	1	0.782231	10	0.978774
hsa04910	Insulin signaling pathway	19/1166	137/8217	0.581106	1	0.782231	19	0.977345
hsa05146	Amoebiasis	14/1166	102/8217	0.597389	1	0.782231	14	0.967259
hsa04115	p53 signaling pathway	10/1166	73/8217	0.599431	1	0.782231	10	0.965366
hsa01240	Biosynthesis of cofactors	21/1166	153/8217	0.601781	1	0.782231	21	0.967259
hsa04962	Vasopressin-regulated water reabsorption	6/1166	44/8217	0.607875	1	0.782231	6	0.960978
hsa00533	Glycosaminoglycan biosynthesis - keratan sulfate	2/1166	14/8217	0.611144	1	0.782231	2	1.00674
hsa05205	Proteoglycans in cancer	28/1166	205/8217	0.618389	1	0.782231	28	0.96254
hsa05216	Thyroid cancer	5/1166	37/8217	0.618754	1	0.782231	5	0.95232
hsa00010	Glycolysis / Gluconeogenesis	9/1166	67/8217	0.624196	1	0.782231	9	0.946635
hsa04146	Peroxisome	11/1166	82/8217	0.628449	1	0.782231	11	0.945352
hsa00030	Pentose phosphate pathway	4/1166	30/8217	0.633092	1	0.782231	4	0.939623
hsa04810	Regulation of actin cytoskeleton	31/1166	229/8217	0.64223	1	0.782231	31	0.953984
hsa05202	Transcriptional misregulation in cancer	26/1166	193/8217	0.645572	1	0.782231	26	0.94936
hsa05231	Choline metabolism in cancer	13/1166	98/8217	0.648153	1	0.782231	13	0.934829
hsa00603	Glycosphingolipid biosynthesis - globo and isoglobo series	2/1166	15/8217	0.649733	1	0.782231	2	0.939623
hsa05034	Alcoholism	25/1166	187/8217	0.659611	1	0.782231	25	0.942135
hsa04151	PI3K-Akt signaling pathway	48/1166	354/8217	0.659613	1	0.782231	48	0.955548
hsa04668	TNF signaling pathway	15/1166	114/8217	0.665475	1	0.782231	15	0.927259
hsa04912	GnRH signaling pathway	12/1166	93/8217	0.684454	1	0.782231	12	0.909312
hsa00280	Valine, leucine and isoleucine degradation	6/1166	48/8217	0.69399	1	0.782231	6	0.880896
hsa01212	Fatty acid metabolism	7/1166	57/8217	0.717326	1	0.782231	7	0.865442
hsa05213	Endometrial cancer	7/1166	58/8217	0.734509	1	0.782231	7	0.85052
hsa04666	Fc gamma R-mediated phagocytosis	12/1166	97/8217	0.739891	1	0.782231	12	0.871815
hsa00071	Fatty acid degradation	5/1166	43/8217	0.749769	1	0.782231	5	0.819438
hsa05022	Pathways of neurodegeneration - multiple diseases	63/1166	476/8217	0.750166	1	0.782231	63	0.932714
hsa04370	VEGF signaling pathway	7/1166	59/8217	0.750951	1	0.782231	7	0.836105
hsa00040	Pentose and glucuronate interconversions	4/1166	35/8217	0.752118	1	0.782231	4	0.805391
hsa04152	AMPK signaling pathway	15/1166	121/8217	0.753302	1	0.782231	15	0.873616
hsa01200	Carbon metabolism	14/1166	115/8217	0.771892	1	0.782231	14	0.857916
hsa00531	Glycosaminoglycan degradation	2/1166	19/8217	0.77418	1	0.782231	2	0.741807
hsa04933	AGE-RAGE signaling pathway in diabetic complications	12/1166	100/8217	0.776999	1	0.782231	12	0.84566
hsa05418	Fluid shear stress and atherosclerosis	17/1166	139/8217	0.782243	1	0.782231	17	0.861884
hsa04066	HIF-1 signaling pathway	13/1166	109/8217	0.790882	1	0.782231	13	0.840488
hsa05120	Epithelial cell signaling in Helicobacter pylori infection	8/1166	70/8217	0.79532	1	0.782231	8	0.805391
hsa00670	One carbon pool by folate	2/1166	20/8217	0.798538	1	0.782231	2	0.704717
hsa04015	Rap1 signaling pathway	26/1166	210/8217	0.803893	1	0.782231	26	0.872507
hsa00130	Ubiquinone and other terpenoid-quinone biosynthesis	1/1166	11/8217	0.814463	1	0.782231	1	0.640652
hsa00620	Pyruvate metabolism	5/1166	47/8217	0.816485	1	0.782231	5	0.749699
hsa00630	Glyoxylate and dicarboxylate metabolism	3/1166	30/8217	0.819406	1	0.782231	3	0.704717
hsa04064	NF-kappa B signaling pathway	12/1166	104/8217	0.82046	1	0.782231	12	0.813135
hsa00532	Glycosaminoglycan biosynthesis - chondroitin sulfate / dermatan sulfate	2/1166	21/8217	0.820537	1	0.782231	2	0.671159
hsa00770	Pantothenate and CoA biosynthesis	2/1166	21/8217	0.820537	1	0.782231	2	0.671159
hsa00513	Various types of N-glycan biosynthesis	4/1166	39/8217	0.824017	1	0.782231	4	0.722787
hsa00230	Purine metabolism	15/1166	128/8217	0.824405	1	0.782231	15	0.82584
hsa04340	Hedgehog signaling pathway	6/1166	56/8217	0.825473	1	0.782231	6	0.755054
hsa05215	Prostate cancer	11/1166	97/8217	0.829884	1	0.782231	11	0.799164
hsa04919	Thyroid hormone signaling pathway	14/1166	121/8217	0.83199	1	0.782231	14	0.815375
hsa00480	Glutathione metabolism	6/1166	57/8217	0.838196	1	0.782231	6	0.741807
hsa05134	Legionellosis	6/1166	57/8217	0.838196	1	0.782231	6	0.741807
hsa05417	Lipid and atherosclerosis	26/1166	215/8217	0.839477	1	0.782231	26	0.852216
hsa01522	Endocrine resistance	11/1166	98/8217	0.839644	1	0.782231	11	0.791009
hsa04623	Cytosolic DNA-sensing pathway	7/1166	66/8217	0.845838	1	0.782231	7	0.747427
hsa04068	FoxO signaling pathway	15/1166	131/8217	0.849773	1	0.782231	15	0.806928
hsa00240	Pyrimidine metabolism	6/1166	58/8217	0.85016	1	0.782231	6	0.729018
hsa05163	Human cytomegalovirus infection	27/1166	225/8217	0.854219	1	0.782231	27	0.84566
hsa00515	Mannose type O-glycan biosynthesis	2/1166	23/8217	0.858169	1	0.782231	2	0.612797
hsa05212	Pancreatic cancer	8/1166	76/8217	0.863245	1	0.782231	8	0.741807
hsa00051	Fructose and mannose metabolism	3/1166	33/8217	0.866613	1	0.782231	3	0.640652
hsa00270	Cysteine and methionine metabolism	5/1166	51/8217	0.868121	1	0.782231	5	0.690899
hsa01232	Nucleotide metabolism	9/1166	85/8217	0.869728	1	0.782231	9	0.746171
hsa05100	Bacterial invasion of epithelial cells	8/1166	77/8217	0.872564	1	0.782231	8	0.732173
hsa05210	Colorectal cancer	9/1166	86/8217	0.878281	1	0.782231	9	0.737495
hsa04710	Circadian rhythm	3/1166	34/8217	0.879739	1	0.782231	3	0.621809
hsa04380	Osteoclast differentiation	14/1166	128/8217	0.886108	1	0.782231	14	0.770784
hsa04213	Longevity regulating pathway - multiple species	6/1166	62/8217	0.890971	1	0.782231	6	0.681984
hsa04530	Tight junction	19/1166	169/8217	0.891794	1	0.782231	19	0.792285
hsa03250	Viral life cycle - HIV-1	6/1166	63/8217	0.899558	1	0.782231	6	0.671159
hsa04211	Longevity regulating pathway	9/1166	89/8217	0.901219	1	0.782231	9	0.712635
hsa05162	Measles	15/1166	139/8217	0.903707	1	0.782231	15	0.760486
hsa04150	mTOR signaling pathway	17/1166	156/8217	0.907983	1	0.782231	17	0.767961
hsa05170	Human immunodeficiency virus 1 infection	24/1166	212/8217	0.908557	1	0.782231	24	0.797793
hsa01524	Platinum drug resistance	7/1166	73/8217	0.909277	1	0.782231	7	0.675756
hsa01250	Biosynthesis of nucleotide sugars	3/1166	37/8217	0.912477	1	0.782231	3	0.571392
hsa04936	Alcoholic liver disease	15/1166	142/8217	0.919333	1	0.782231	15	0.744419
hsa05222	Small cell lung cancer	9/1166	92/8217	0.920417	1	0.782231	9	0.689397
hsa04217	Necroptosis	17/1166	159/8217	0.922339	1	0.782231	17	0.753471
hsa00450	Selenocompound metabolism	1/1166	17/8217	0.926049	1	0.782231	1	0.414539
hsa04071	Sphingolipid signaling pathway	12/1166	119/8217	0.928499	1	0.782231	12	0.710639
hsa05220	Chronic myeloid leukemia	7/1166	76/8217	0.928702	1	0.782231	7	0.649081
hsa04392	Hippo signaling pathway - multiple species	2/1166	29/8217	0.931835	1	0.782231	2	0.486012
hsa04744	Phototransduction	2/1166	29/8217	0.931835	1	0.782231	2	0.486012
hsa00061	Fatty acid biosynthesis	1/1166	18/8217	0.936564	1	0.782231	1	0.391509
hsa00511	Other glycan degradation	1/1166	18/8217	0.936564	1	0.782231	1	0.391509
hsa04620	Toll-like receptor signaling pathway	10/1166	104/8217	0.937907	1	0.782231	10	0.677612
hsa00020	Citrate cycle (TCA cycle)	2/1166	30/8217	0.939866	1	0.782231	2	0.469811
hsa05020	Prion disease	30/1166	273/8217	0.952279	1	0.782231	30	0.774414
hsa00640	Propanoate metabolism	2/1166	32/8217	0.953309	1	0.782231	2	0.440448
hsa05017	Spinocerebellar ataxia	14/1166	143/8217	0.955453	1	0.782231	14	0.689933
hsa03410	Base excision repair	2/1166	33/8217	0.958903	1	0.782231	2	0.427101
hsa05010	Alzheimer disease	43/1166	384/8217	0.966884	1	0.782231	43	0.789136
hsa04114	Oocyte meiosis	12/1166	131/8217	0.969279	1	0.782231	12	0.645542
hsa05012	Parkinson disease	28/1166	266/8217	0.970285	1	0.782231	28	0.741807
hsa00900	Terpenoid backbone biosynthesis	1/1166	23/8217	0.970546	1	0.782231	1	0.306399
hsa03430	Mismatch repair	1/1166	23/8217	0.970546	1	0.782231	1	0.306399
hsa04664	Fc epsilon RI signaling pathway	5/1166	68/8217	0.972938	1	0.782231	5	0.518174
hsa04611	Platelet activation	11/1166	124/8217	0.973293	1	0.782231	11	0.625152
hsa00520	Amino sugar and nucleotide sugar metabolism	3/1166	49/8217	0.977435	1	0.782231	3	0.431459
hsa05230	Central carbon metabolism in cancer	5/1166	70/8217	0.977885	1	0.782231	5	0.503369
hsa04210	Apoptosis	12/1166	136/8217	0.978926	1	0.782231	12	0.621809
hsa05110	Vibrio cholerae infection	3/1166	50/8217	0.979945	1	0.782231	3	0.42283
hsa04520	Adherens junction	5/1166	71/8217	0.980028	1	0.782231	5	0.49628
hsa00563	Glycosylphosphatidylinositol (GPI)-anchor biosynthesis	1/1166	26/8217	0.981417	1	0.782231	1	0.271045
hsa04662	B cell receptor signaling pathway	6/1166	82/8217	0.982012	1	0.782231	6	0.515647
hsa00562	Inositol phosphate metabolism	5/1166	73/8217	0.983745	1	0.782231	5	0.482683
hsa04625	C-type lectin receptor signaling pathway	8/1166	104/8217	0.98593	1	0.782231	8	0.54209
hsa04932	Non-alcoholic fatty liver disease	13/1166	155/8217	0.990342	1	0.782231	13	0.591053
hsa03050	Proteasome	2/1166	46/8217	0.992571	1	0.782231	2	0.306399
hsa04136	Autophagy - other	1/1166	32/8217	0.992606	1	0.782231	1	0.220224
hsa04215	Apoptosis - multiple species	1/1166	32/8217	0.992606	1	0.782231	1	0.220224
hsa04914	Progesterone-mediated oocyte maturation	7/1166	102/8217	0.993282	1	0.782231	7	0.483629
hsa03420	Nucleotide excision repair	2/1166	47/8217	0.993508	1	0.782231	2	0.29988
hsa04142	Lysosome	10/1166	132/8217	0.993653	1	0.782231	10	0.533877
hsa04130	SNARE interactions in vesicular transport	1/1166	33/8217	0.99366	1	0.782231	1	0.213551
hsa05161	Hepatitis B	13/1166	162/8217	0.99453	1	0.782231	13	0.565514
hsa04613	Neutrophil extracellular trap formation	16/1166	190/8217	0.994736	1	0.782231	16	0.593446
hsa00510	N-Glycan biosynthesis	2/1166	50/8217	0.995677	1	0.782231	2	0.281887
hsa00310	Lysine degradation	3/1166	63/8217	0.995888	1	0.782231	3	0.33558
hsa03030	DNA replication	1/1166	36/8217	0.996002	1	0.782231	1	0.195755
hsa04070	Phosphatidylinositol signaling system	6/1166	97/8217	0.996095	1	0.782231	6	0.435907
hsa05171	Coronavirus disease - COVID-19	20/1166	232/8217	0.996657	1	0.782231	20	0.607515
hsa05221	Acute myeloid leukemia	3/1166	67/8217	0.997516	1	0.782231	3	0.315545
hsa05211	Renal cell carcinoma	3/1166	69/8217	0.998073	1	0.782231	3	0.306399
hsa05415	Diabetic cardiomyopathy	16/1166	203/8217	0.998141	1	0.782231	16	0.555442
hsa03440	Homologous recombination	1/1166	41/8217	0.998147	1	0.782231	1	0.171882
hsa05208	Chemical carcinogenesis - reactive oxygen species	18/1166	223/8217	0.998349	1	0.782231	18	0.56883
hsa04621	NOD-like receptor signaling pathway	14/1166	186/8217	0.998411	1	0.782231	14	0.530432
hsa05135	Yersinia infection	9/1166	137/8217	0.998428	1	0.782231	9	0.462953
hsa05016	Huntington disease	27/1166	306/8217	0.998583	1	0.782231	27	0.621809
hsa04137	Mitophagy - animal	3/1166	72/8217	0.998688	1	0.782231	3	0.293632
hsa04330	Notch signaling pathway	2/1166	59/8217	0.998745	1	0.782231	2	0.238887
hsa04140	Autophagy - animal	9/1166	141/8217	0.998944	1	0.782231	9	0.449819
hsa03022	Basal transcription factors	1/1166	45/8217	0.998999	1	0.782231	1	0.156604
hsa05132	Salmonella infection	20/1166	249/8217	0.999098	1	0.782231	20	0.566038
hsa04714	Thermogenesis	18/1166	232/8217	0.999207	1	0.782231	18	0.546763
hsa04144	Endocytosis	20/1166	251/8217	0.999231	1	0.782231	20	0.561527
hsa05167	Kaposi sarcoma-associated herpesvirus infection	13/1166	194/8217	0.999683	1	0.782231	13	0.472233
hsa03015	mRNA surveillance pathway	4/1166	97/8217	0.999727	1	0.782231	4	0.290605
hsa04622	RIG-I-like receptor signaling pathway	2/1166	71/8217	0.999766	1	0.782231	2	0.198512
hsa00190	Oxidative phosphorylation	7/1166	134/8217	0.999773	1	0.782231	7	0.368136
hsa04110	Cell cycle	6/1166	127/8217	0.999864	1	0.782231	6	0.332937
hsa05203	Viral carcinogenesis	12/1166	204/8217	0.999957	1	0.782231	12	0.414539
hsa05014	Amyotrophic lateral sclerosis	28/1166	364/8217	0.999967	1	0.782231	28	0.54209
hsa04120	Ubiquitin mediated proteolysis	6/1166	142/8217	0.999977	1	0.782231	6	0.297768
hsa04218	Cellular senescence	7/1166	156/8217	0.999982	1	0.782231	7	0.316219
hsa03013	Nucleocytoplasmic transport	3/1166	108/8217	0.999989	1	0.782231	3	0.195755
hsa03018	RNA degradation	1/1166	79/8217	0.999995	1	0.782231	1	0.0892047
hsa05131	Shigellosis	14/1166	247/8217	0.999995	1	0.782231	14	0.399435
hsa04141	Protein processing in endoplasmic reticulum	7/1166	171/8217	0.999997	1	0.782231	7	0.288481
hsa05206	MicroRNAs in cancer	19/1166	310/8217	0.999998	1	0.782231	19	0.431923
hsa03008	Ribosome biogenesis in eukaryotes	2/1166	118/8217	1	1	0.782231	2	0.119444
hsa03040	Spliceosome	1/1166	154/8217	1	1	0.782231	1	0.0457608
hsa03010	Ribosome	1/1166	167/8217	1	1	0.782231	1	0.0421986
hsa04740	Olfactory transduction	7/1166	439/8217	1	1	0.782231	7	0.112369
