# Supplementary material for: Deciphering the Differences Between Epstein–Barr Virus‐Associated and Negative Gastric Cancer in the Prospect of CDKN2A Genomic Alterations and Lymphoid Infiltration
Source: Cancer Med. 2025 Jan 22;14(2):e70409. doi: 10.1002/cam4.70409 (PMC11754542; doi:10.1002/cam4.70409)
Supplement: Supplementary file 4 — Table S4. [file CAM4-14-e70409-s003.xlsx]

## Sheet: Sheet1
Table S4. Clinical and pathological details for gastric cancer patients included in this study
Case No.	Sex	Age	Lauren_classification	Grade	Stage	Lymph_node	T	N	M	H. pylori	OS (month)	OS.status	EBV	CD8_index
1	2	1	1	3	4	1	3	3	0	0	28.6	1	0	0
2	1	1	1	3	3	1	3	2	0	0	116.2	1	0	0
3	1	1	0	3	3	1	3	1	0	0	34.9	1	1	1
4	2	0	1	3	4	1	3	1	1	0	5.9	1	0	0
5	2	1	0	2	3	1	3	2	0	0	9.5	1	0	0
6	2	1	0	3	4	1	2	3	0	0	9.3	1	0	0
7	2	1	1	3	3	1	3	1	0	0	9	1	0	0
8	2	1	1	3	3	1	3	1	0	0	7.8	1	0	0
9	2	1	1	3	1	1	1	1	0	0	16.1	1	0	0
10	1	0	1	3	3	1	3	1	0	0	143.4	0	0	1
11	2	1	1	3	4	1	3	3	0	1	7.9	1	0	0
12	1	1	1	2	4	1	3	3	0	0	11.7	1	0	0
13	2	1	0	2	2	1	2	1	0	1	6	1	0	0
14	2	1	1	3	3	1	2	2	0	1	16.1	1	0	0
15	2	1	0	2	3	1	3	1	0	0	19.1	1	0	0
16	1	1	0	3	3	1	3	1	0	0	17.2	1	0	0
17	1	0	0	3	2	1	2	1	0	1	133	0	0	0
18	2	0	1	3	4	1	4	1	0	0	3.1	1	0	0
19	2	1	0	2	1	1	1	1	0	1	134.4	0	0	1
20	1	1	1	3	3	1	3	2	0	0	15	1	0	0
21	1	1	1	3	3	1	3	2	0	0	22.7	1	0	0
22	1	1	0	2	3	1	3	2	0	1	24.5	1	0	0
23	2	1	1	3	4	1	3	3	0	1	11.1	1	0	0
24	1	0	1	3	4	1	3	3	0	1	2.7	1	0	0
25	1	0	0	2	3	1	3	1	0	1	22	1	1	1
26	1	1	1	3	3	1	3	2	0	1	76	1	0	1
27	2	1	0	3	1	1	1	1	0	0	20.6	1	0	0
28	1	0	1	3	4	1	3	3	0	1	98.7	0	0	1
29	2	1	0	2	3	1	3	2	0	1	20	1	0	0
30	1	1	1	3	3	1	3	2	0	0	116.4	0	0	0
31	1	1	0	2	4	1	3	3	0	0	15.3	1	0	0
32	1	1	0	2	3	1	3	2	0	1	71.4	0	1	1
33	2	0	0	2	3	1	3	1	0	1	29.8	1	0	0
34	2	1	1	3	4	1	3	3	0	1	11.9	1	0	0
35	1	1	1	3	3	1	3	2	0	0	55.1	1	0	0
36	1	1	0	3	3	1	3	2	0	1	15.6	0	0	0
37	2	0	1	3	4	1	3	3	1	0	8.3	1	0	0
38	2	1	0	2	4	1	3	3	1	1	6.3	1	0	0
39	2	0	0	2	4	1	2	3	1	0	3.7	1	0	0
40	1	0	0	1	2	1	2	1	0	0	108.8	0	0	1
41	1	0	0	2	4	1	3	3	0	0	35.1	1	0	0
42	1	1	0	2	3	1	3	2	0	1	15.5	0	0	0
43	1	1	1	2	4	1	3	2	1	1	1.8	0	0	0
44	2	1	1	3	4	1	3	3	0	0	3.8	1	0	0
45	1	0	1	3	4	1	3	2	1	0	10.4	1	0	0
46	1	1	0	2	3	1	3	2	0	1	32.3	1	0	0
47	1	0	1	3	2	1	2	1	0	0	17.2	1	0	0
48	2	1	1	2	4	1	1	3	0	1	72.3	1	0	1
49	1	0	0	3	2	1	2	1	0	1	20.4	1	0	0
50	1	1	0	1	2	1	2	1	0	1	99.6	0	0	0
51	1	0	1	3	3	1	3	1	0	0	58.6	1	0	1
52	2	1	0	3	1	0	1	0	0	1	107.8	0	1	1
53	2	0	1	3	4	0	3	0	1	0	106.9	0	0	0
54	2	0	1	3	4	1	3	3	1	1	103.1	1	0	0
55	1	0	0	3	1	0	1	0	0	1	103.7	0	0	0
56	2	1	1	3	3	1	2	2	0	0	100.8	0	0	1
57	1	0	0	2	4	1	3	2	1	0	15.2	1	0	0
58	1	1	0	2	3	1	3	1	0	0	53.5	1	0	0
59	1	1	0	2	1	0	1	0	0	1	102	0	0	1
60	1	0	0	2	3	1	3	2	0	0	96.1	0	0	0
61	1	1	0	2	1	0	1	0	0	0	39.1	0	0	0
62	2	0	1	3	4	1	2	3	0	1	14.4	1	0	0
63	1	1	1	3	2	0	3	0	0	1	91.2	0	0	0
64	1	1	1	3	4	1	2	3	0	0	4.9	1	0	1
65	1	0	0	2	2	0	3	0	0	0	90	0	0	0
66	1	1	1	3	3	1	3	2	0	0	10.6	1	0	1
67	1	1	0	2	2	1	2	1	0	1	11.8	0	0	0
68	1	1	1	3	1	1	1	1	0	0	6.9	1	0	0
69	1	1	0	3	1	1	1	1	0	0	78.1	1	0	0
70	2	1	1	3	3	1	2	2	0	0	17.9	1	0	0
71	1	1	1	3	4	1	2	3	1	1	7.4	1	0	0
72	1	0	0	3	1	0	2	0	0	0	15.8	1	0	0
73	1	1	1	3	4	1	3	1	1	0	40.2	1	0	0
74	1	0	1	3	1	0	2	0	0	0	88.7	0	1	1
75	1	1	1	3	4	1	3	3	1	1	3.9	1	0	0
76	1	0	1	3	3	1	3	2	0	1	5.1	0	0	0
77	1	0	0	2	4	1	3	2	1	0	2.3	0	0	1
78	1	0	1	3	4	1	3	2	1	1	12.8	1	0	0
79	1	1	1	3	4	1	3	3	0	1	8.8	1	0	0
80	2	0	1	3	4	1	3	1	1	1	7.1	1	0	0
81	2	0	0	2	1	0	1	0	0	1	80.8	0	0	0
82	1	0	0	2	4	1	2	2	1	1	52.4	1	0	0
83	1	1	0	2	4	1	3	3	1	1	7.8	1	0	0
84	1	1	1	3	3	1	3	2	0	1	29.5	1	0	0
85	2	1	0	2	1	0	1	0	0	0	80.6	0	0	1
86	1	1	1	3	4	0	3	0	1	1	2.4	1	0	0
87	1	0	0	2	1	1	1	1	0	0	29.7	0	0	1
88	1	1	1	3	3	1	2	2	0	0	7.4	1	0	0
89	2	0	0	3	1	0	1	0	0	1	15.9	0	0	0
90	1	1	0	3	2	1	2	1	0	1	1	0	0	0
91	2	0	1	3	4	1	3	2	1	0	5.9	1	0	0
92	1	0	1	3	4	1	3	3	0	0	78.9	0	0	0
93	1	1	0	3	1	0	2	0	0	1	79.1	0	0	0
94	2	1	1	3	3	1	2	2	0	0	19.3	1	0	0
95	1	1	1	3	4	1	3	3	0	0	10.3	1	0	0
96	1	1	1	3	4	1	4	1	0	0	6.2	1	0	0
97	2	1	0	3	3	1	3	2	0	1	41.7	1	0	0
98	1	1	1	3	1	0	2	0	0	0	28.5	1	0	0
99	1	1	0	2	3	1	3	1	0	0	3.3	1	0	0
100	1	0	1	3	4	1	2	3	0	0	55.4	1	0	1
101	1	1	1	3	4	1	3	3	0	0	24.9	1	0	0
102	1	1	0	3	2	1	1	2	0	0	30.7	1	0	0
103	1	0	0	2	3	1	2	2	0	0	27.5	1	0	0
104	1	0	1	3	3	1	3	2	0	1	73.3	0	0	0
105	1	0	0	3	2	1	2	1	0	0	69.4	0	0	0
106	1	0	0	2	1	0	1	0	0	1	71.2	0	1	1
107	2	1	1	3	2	0	3	0	0	1	26.6	0	0	0
108	2	1	0	2	1	1	1	1	0	0	75.2	0	0	0
109	1	1	0	3	4	1	3	3	0	1	18.7	1	0	0
110	1	1	0	2	1	0	2	0	0	1	70.9	0	0	0
111	2	1	0	3	1	0	2	0	0	1	70.8	0	1	1
112	2	0	1	3	2	0	3	0	0	1	32.3	1	0	0
113	1	0	1	3	4	1	4	2	1	0	9.8	1	0	0
114	2	1	0	2	1	0	1	0	0	1	51.6	1	0	0
115	1	0	1	3	4	1	3	2	1	1	7	1	0	0
116	1	0	0	2	4	1	4	3	0	0	20.9	1	0	0
117	1	0	0	2	4	1	4	1	1	1	25.9	1	0	1
118	1	1	0	2	1	0	2	0	0	0	70.4	0	0	0
119	1	0	1	3	1	1	1	1	0	1	66.2	0	1	1
120	1	1	1	3	1	1	1	1	0	1	1.8	0	0	0
121	1	0	1	3	4	1	3	3	1	1	5.7	0	0	0
122	1	0	0	2	2	1	2	1	0	1	68.7	0	0	0
123	1	0	0	2	2	1	2	1	0	1	68	0	1	1
124	2	0	0	2	3	1	3	2	0	1	54	0	0	0
125	1	0	1	3	3	1	3	2	0	0	62.7	0	0	0
126	1	1	0	2	3	1	3	1	0	0	17.4	0	0	0
127	2	0	1	3	1	0	2	0	0	1	25.2	0	0	0
128	1	1	1	3	1	0	2	0	0	0	64.9	1	0	0
129	1	1	0	1	3	1	3	2	0	1	64.4	0	0	1
130	2	0	1	3	4	1	3	2	1	1	20.8	1	0	0
131	2	0	1	3	3	1	2	2	0	1	62.4	0	0	0
132	2	1	0	2	2	1	2	1	0	0	42	1	0	0
133	1	1	0	2	1	0	1	0	0	0	7.4	1	0	0
134	1	0	0	2	4	1	3	3	0	0	29.5	1	0	0
135	1	0	1	3	3	1	3	2	0	0	20.6	1	0	0
136	2	0	0	2	2	1	2	1	0	1	60.9	0	1	1
137	1	1	0	2	3	1	3	2	0	0	54.1	1	0	0
138	1	1	0	2	4	1	3	3	0	0	2.1	1	0	0
139	1	0	1	3	3	1	3	2	0	0	27.2	1	0	0
140	1	1	1	3	3	1	3	2	0	0	9.2	0	0	0
141	1	0	0	2	4	1	4	1	0	0	61.1	0	0	0
142	1	0	1	3	4	1	3	3	0	0	20.7	0	0	0
143	2	1	0	2	1	0	1	0	0	0	59.3	0	0	0
144	1	1	1	3	3	1	2	2	0	1	5.1	0	0	0
145	2	1	0	2	1	0	1	0	0	0	60.4	0	0	0
146	1	1	0	2	1	1	1	1	0	0	60.7	0	0	1
147	2	0	1	3	1	0	2	0	0	1	59.9	0	0	0
148	2	1	1	3	1	0	2	0	0	0	59.1	0	0	0
149	2	1	1	3	4	1	3	3	0	0	6.3	1	0	0
150	1	0	1	3	4	1	3	2	1	0	21.2	0	0	0
151	1	0	0	3	3	1	3	2	0	0	41	0	0	0
152	1	0	1	3	4	1	2	3	0	0	47.1	0	0	0
153	1	1	1	3	3	1	3	1	0	0	0.8	1	0	0
154	1	0	1	3	4	1	3	3	0	0	21.7	0	0	0
155	2	0	0	2	4	1	2	3	0	0	18	0	0	0
156	2	0	1	3	4	1	2	3	0	0	54.5	0	0	0
157	2	1	0	2	1	0	2	0	0	1	55	0	0	0
158	2	1	0	2	3	1	3	1	0	1	44.2	0	0	0
159	1	1	1	3	3	1	3	2	0	0	22.5	0	0	0
160	2	0	1	3	3	1	3	2	0	0	0.6	0	0	0
161	1	1	0	2	1	0	1	0	0	1	50.9	0	0	0
162	1	0	1	3	1	0	1	0	0	0	55.9	0	0	1
163	2	1	1	3	4	1	2	3	0	0	21.8	1	0	0
164	1	1	1	3	4	1	3	3	0	0	6	1	0	0
165	1	1	0	2	3	1	3	1	0	1	51.5	0	0	0
166	1	0	1	3	3	1	3	1	0	0	51.6	0	0	0
167	1	1	0	2	1	0	1	0	0	0	139.4	0	1	1
168	1	1	1	3	3	1	3	1	0	0	15.8	0	0	0
169	1	0	1	3	1	0	1	0	0	0	138.1	0	0	1
170	1	1	1	3	2	1	2	1	0	1	135.1	0	0	0
171	1	0	0	3	3	1	3	1	0	0	70.5	0	0	0
172	1	1	0	2	1	0	1	0	0	1	91.6	0	0	0
173	2	1	1	3	4	1	1	1	1	0	49	0	0	0
174	2	0	0	3	1	0	1	0	0	1	138.1	0	0	1
175	1	1	0	3	3	1	2	2	0	0	127.8	0	1	1
176	2	1	0	1	1	0	2	0	0	0	68.7	1	0	0
177	2	0	1	3	1	0	2	0	0	0	89.7	0	0	0
Sex (1, male; 2, female)
Age (0, <= 60; 1, > 60)
Lauren classification (0, Intestinal type; 1, Diffuse type)
Lymph_node (0, No; 1, Yes)
H. pylori (0, Absence; 1, Presence)
OS.status (0, SURVIVE; 1, DEAD)
EBV (0, Negative; 1, Positive)
CD8_index (0, Negative; 1, Positive)
